# Supplementary material for: The Mediating Factor of Immune Cell in the Causal Relationship Between Cardiovascular Disease‐Related Plasma Proteins and Parkinson’s Disease: A Network Mendelian Randomization Analysis
Source: Mediators Inflamm. 2026 Mar 4;2026:7919308. doi: 10.1155/mi/7919308 (PMC12960748; doi:10.1155/mi/7919308)
Supplement: Supplementary file 1 — Supporting Information Table S1: Results of a Mendelian randomization analysis with 83 cardiovascular disease‐related plasma proteins as exposure and Parkinson’s disease as outcome. Table S2: Information on the gene region where the SNP locus is located extracted from positive cardiovascular disease‐associated plasma proteins and outcome Parkinson’s disease GWAS data at a threshold of α = 1e–5. Table S3: Results of a Mendelian randomization analysis with 731 immune cell phenotypes as exposure and Parkinson’s disease as outcome. Table S4: Results of a Mendelian randomization analysis of immunophenotypes with the Fas cell surface death receptor as exposure and positive causality with Parkinson’s disease as the outcome. Table S5: Results of a Mendelian randomization analysis of immunophenotypes with nerve growth factor as exposure and positive causality with Parkinson’s disease as the outcome. Table S6: Results of a Mendelian randomization analysis of immunophenotypes with thrombomodulin as exposure and positive causality with Parkinson’s disease as the outcome. [file MI-2026-7919308-s001.xlsx]

## Sheet: Table S1
Table S1. Results of a Mendelian randomization analysis with 83 cardiovascular disease-related plasma proteins as exposure and Parkinson's disease as outcome.
id.exposure	id.outcome	outcome	exposure	method	nsnp	b	se	pval	lo_ci	up_ci	or	or_lci95	or_uci95
prot-b-1	Z8TXig	outcome	|| id:prot-b-1	Inverse variance weighted	2	0.22955	0.155654	0.140282	-0.0755328	0.534632	1.25803	0.927249	1.70682
prot-b-2	tgdFUX	outcome	|| id:prot-b-2	Inverse variance weighted	19	-0.0212761	0.0214776	0.321873	-0.0633722	0.02082	0.978949	0.938594	1.02104
prot-b-3	spDexh	outcome	|| id:prot-b-3	Inverse variance weighted	4	0.00798128	0.0145624	0.58364	-0.020561	0.0365235	1.00801	0.979649	1.0372
prot-b-4	GZ5Ju2	outcome	|| id:prot-b-4	Inverse variance weighted	10	-0.00137165	0.00333237	0.680622	-0.0079031	0.0051598	0.998629	0.992128	1.00517
prot-b-5	2lz6l3	outcome	|| id:prot-b-5	Inverse variance weighted	7	-0.00303728	0.0561605	0.95687	-0.113112	0.107037	0.996967	0.893051	1.11298
prot-b-6	cOyjuG	outcome	|| id:prot-b-6	Inverse variance weighted	10	0.0353283	0.0389601	0.364522	-0.0410335	0.11169	1.03596	0.959797	1.11817
prot-b-7	0jeNfZ	outcome	|| id:prot-b-7	Inverse variance weighted	6	-0.0668921	0.0609926	0.272761	-0.186438	0.0526533	0.935296	0.82991	1.05406
prot-b-8	I1I9bC	outcome	|| id:prot-b-8	Inverse variance weighted	10	0.00249879	0.0249325	0.920168	-0.0463689	0.0513665	1.0025	0.95469	1.05271
prot-b-9	bQcTo0	outcome	|| id:prot-b-9	Inverse variance weighted	6	-0.0290363	0.0365201	0.426569	-0.100616	0.0425431	0.971381	0.90428	1.04346
prot-b-10	2hZsTA	outcome	|| id:prot-b-10	Inverse variance weighted	6	0.00409512	0.0129367	0.751584	-0.0212607	0.029451	1.0041	0.978964	1.02989
prot-b-11	nZ9oyD	outcome	|| id:prot-b-11	Inverse variance weighted	21	-0.00111702	0.00132175	0.398051	-0.00370766	0.00147361	0.998884	0.996299	1.00147
prot-b-12	zInX5A	outcome	|| id:prot-b-12	Inverse variance weighted	4	0.0419064	0.0669701	0.53148	-0.089355	0.173168	1.0428	0.914521	1.18907
prot-b-13	lCgCLL	outcome	|| id:prot-b-13	Inverse variance weighted	3	-0.0142564	0.0955459	0.881388	-0.201526	0.173014	0.985845	0.817482	1.18888
prot-b-14	qImVpY	outcome	|| id:prot-b-14	Inverse variance weighted	8	0.0309646	0.0370819	0.4037	-0.041716	0.103645	1.03145	0.959142	1.10921
prot-b-15	oUKUeg	outcome	|| id:prot-b-15	Inverse variance weighted	2	0.159657	0.21558	0.458941	-0.26288	0.582194	1.17311	0.768834	1.78996
prot-b-16	TdDwYV	outcome	|| id:prot-b-16	Inverse variance weighted	8	0.0212145	0.0541557	0.695257	-0.0849307	0.12736	1.02144	0.918576	1.13583
prot-b-17	MNuny0	outcome	|| id:prot-b-17	Inverse variance weighted	11	0.0041078	0.0110857	0.710972	-0.0176201	0.0258357	1.00412	0.982534	1.02617
prot-b-18	Yjw04l	outcome	|| id:prot-b-18	Inverse variance weighted	21	-0.0311428	0.0259558	0.230202	-0.0820163	0.0197306	0.969337	0.921257	1.01993
prot-b-19	UPWNUJ	outcome	|| id:prot-b-19	Inverse variance weighted	6	0.0314535	0.0365302	0.389223	-0.0401457	0.103053	1.03195	0.960649	1.10855
prot-b-20	rdESQD	outcome	|| id:prot-b-20	Inverse variance weighted	13	0.00354642	0.0161734	0.826435	-0.0281534	0.0352462	1.00355	0.972239	1.03587
prot-b-21	0hveCC	outcome	|| id:prot-b-21	Inverse variance weighted	10	-0.0184438	0.0360078	0.6085	-0.0890191	0.0521315	0.981725	0.914828	1.05351
prot-b-22	HHqeoE	outcome	|| id:prot-b-22	Inverse variance weighted	3	-0.0241578	0.0850917	0.776484	-0.190937	0.142622	0.976132	0.826184	1.15329
prot-b-23	EfkGBy	outcome	|| id:prot-b-23	Inverse variance weighted	3	-0.0325499	0.0270097	0.228158	-0.0854889	0.0203891	0.967974	0.918063	1.0206
prot-b-24	hUSELC	outcome	|| id:prot-b-24	Inverse variance weighted	6	0.0187199	0.0372908	0.615668	-0.05437	0.0918099	1.0189	0.947082	1.09616
prot-b-25	vGIASW	outcome	|| id:prot-b-25	Inverse variance weighted	9	0.01488	0.0190359	0.434403	-0.0224304	0.0521904	1.01499	0.977819	1.05358
prot-b-26	lJLH9x	outcome	|| id:prot-b-26	Inverse variance weighted	4	-0.0647169	0.0555384	0.243912	-0.173572	0.0441383	0.937333	0.840656	1.04513
prot-b-27	nz9dmj	outcome	|| id:prot-b-27	Inverse variance weighted	11	0.0175614	0.0337845	0.603197	-0.0486561	0.083779	1.01772	0.952509	1.08739
prot-b-28	HArK7p	outcome	|| id:prot-b-28	Inverse variance weighted	9	0.0236806	0.0421034	0.573816	-0.0588421	0.106203	1.02396	0.942856	1.11205
prot-b-29	NWtpm1	outcome	|| id:prot-b-29	Inverse variance weighted	7	0.0013903	0.0965441	0.98851	-0.187836	0.190617	1.00139	0.82875	1.21
prot-b-30	f4xpkK	outcome	|| id:prot-b-30	Inverse variance weighted	2	0.162309	0.112952	0.150725	-0.0590766	0.383694	1.17622	0.942635	1.4677
prot-b-31	5w2P13	outcome	|| id:prot-b-31	Inverse variance weighted	6	0.011661	0.0620684	0.850977	-0.109993	0.133315	1.01173	0.89584	1.14261
prot-b-32	fsIKrw	outcome	|| id:prot-b-32	Inverse variance weighted	4	0.00404529	0.0783765	0.958837	-0.149573	0.157663	1.00405	0.861076	1.17077
prot-b-33	SPrlJq	outcome	|| id:prot-b-33	Inverse variance weighted	9	0.0460572	0.0370641	0.214002	-0.0265884	0.118703	1.04713	0.973762	1.12604
prot-b-34	9IyUPq	outcome	|| id:prot-b-34	Inverse variance weighted	10	-0.0733744	0.0301362	0.0149017	-0.132441	-0.0143075	0.929253	0.875954	0.985794
prot-b-35	aP5ANT	outcome	|| id:prot-b-35	Inverse variance weighted	9	0.0371254	0.0483662	0.442731	-0.0576724	0.131923	1.03782	0.943959	1.14102
prot-b-36	Ttuf2y	outcome	|| id:prot-b-36	Inverse variance weighted	5	0.0677588	0.0749468	0.365947	-0.0791369	0.214655	1.07011	0.923913	1.23943
prot-b-37	k0P6u6	outcome	|| id:prot-b-37	Inverse variance weighted	6	0.0285124	0.0369023	0.439732	-0.0438161	0.100841	1.02892	0.95713	1.1061
prot-b-38	hc3u31	outcome	|| id:prot-b-38	Inverse variance weighted	9	-0.0360553	0.0414798	0.384724	-0.117356	0.0452451	0.964587	0.889269	1.04628
prot-b-39	2mlven	outcome	|| id:prot-b-39	Inverse variance weighted	9	0.00585878	0.0168471	0.728019	-0.0271615	0.038879	1.00588	0.973204	1.03964
prot-b-40	KDVff2	outcome	|| id:prot-b-40	Inverse variance weighted	38	-0.0173752	0.00781197	0.0261368	-0.0326866	-0.00206371	0.982775	0.967842	0.997938
prot-b-41	XYoTqd	outcome	|| id:prot-b-41	Inverse variance weighted	11	0.0026211	0.0167284	0.875492	-0.0301666	0.0354088	1.00262	0.970284	1.03604
prot-b-42	1klbX2	outcome	|| id:prot-b-42	Inverse variance weighted	5	-0.0117254	0.0466307	0.801464	-0.103122	0.0796707	0.988343	0.902017	1.08293
prot-b-43	RDF6FC	outcome	|| id:prot-b-43	Inverse variance weighted	11	-0.000588955	0.00243838	0.80914	-0.00536818	0.00419027	0.999411	0.994646	1.0042
prot-b-44	JGI3SD	outcome	|| id:prot-b-44	Inverse variance weighted	7	-0.0908316	0.0650638	0.162703	-0.218357	0.0366934	0.913171	0.803839	1.03737
prot-b-45	88w2tS	outcome	|| id:prot-b-45	Inverse variance weighted	7	0.04712	0.0480665	0.326934	-0.0470904	0.14133	1.04825	0.954001	1.15181
prot-b-46	mPTGhS	outcome	|| id:prot-b-46	Inverse variance weighted	6	0.101928	0.0465167	0.0284369	0.0107549	0.193101	1.1073	1.01081	1.213
prot-b-47	iO6b0j	outcome	|| id:prot-b-47	Inverse variance weighted	4	0.0281232	0.0643772	0.662219	-0.0980561	0.154303	1.02852	0.906598	1.16684
prot-b-48	7qn9SO	outcome	|| id:prot-b-48	Inverse variance weighted	14	0.0199979	0.0262817	0.446714	-0.0315143	0.0715101	1.0202	0.968977	1.07413
prot-b-49	O0nFXp	outcome	|| id:prot-b-49	Inverse variance weighted	8	-0.0176742	0.0241498	0.464256	-0.0650077	0.0296594	0.982481	0.93706	1.0301
prot-b-50	1ALBW9	outcome	|| id:prot-b-50	Inverse variance weighted	11	0.00327269	0.00628491	0.602561	-0.00904574	0.0155911	1.00328	0.990995	1.01571
prot-b-51	iGpCrY	outcome	|| id:prot-b-51	Inverse variance weighted	8	-0.0533047	0.0450081	0.23628	-0.141521	0.0349112	0.948091	0.868037	1.03553
prot-b-52	XfToff	outcome	|| id:prot-b-52	Inverse variance weighted	8	0.0203733	0.0408837	0.618256	-0.0597587	0.100505	1.02058	0.941992	1.10573
prot-b-53	gi5EU7	outcome	|| id:prot-b-53	Inverse variance weighted	5	0.00191285	0.0281765	0.945875	-0.0533131	0.0571388	1.00191	0.948083	1.0588
prot-b-54	v1Cpd0	outcome	|| id:prot-b-54	Inverse variance weighted	6	0.0301238	0.0585762	0.607065	-0.0846854	0.144933	1.03058	0.918801	1.15596
prot-b-55	vB4Ubi	outcome	|| id:prot-b-55	Inverse variance weighted	25	-0.00555204	0.0211515	0.792944	-0.0470089	0.0359049	0.994463	0.954079	1.03656
prot-b-56	oMNm2l	outcome	|| id:prot-b-56	Inverse variance weighted	7	-0.0263609	0.0421134	0.531348	-0.108903	0.0561815	0.973984	0.896817	1.05779
prot-b-57	CqMGw7	outcome	|| id:prot-b-57	Inverse variance weighted	11	0.0734577	0.0589319	0.212586	-0.0420487	0.188964	1.07622	0.958823	1.208
prot-b-58	NxEhm2	outcome	|| id:prot-b-58	Inverse variance weighted	10	0.0405243	0.0552278	0.463091	-0.0677222	0.148771	1.04136	0.93452	1.16041
prot-b-59	K53FBj	outcome	|| id:prot-b-59	Inverse variance weighted	10	-0.0479451	0.0468479	0.306109	-0.139767	0.0438768	0.953186	0.869561	1.04485
prot-b-60	4NrAn4	outcome	|| id:prot-b-60	Inverse variance weighted	5	0.0393873	0.0457225	0.388994	-0.0502287	0.129003	1.04017	0.951012	1.13769
prot-b-61	CE2Wus	outcome	|| id:prot-b-61	Inverse variance weighted	8	-0.0146979	0.0152144	0.334018	-0.0445181	0.0151223	0.98541	0.956458	1.01524
prot-b-62	zgm7Jk	outcome	|| id:prot-b-62	Inverse variance weighted	5	0.0427411	0.0896911	0.633692	-0.133053	0.218536	1.04367	0.875418	1.24425
prot-b-63	79NnMg	outcome	|| id:prot-b-63	Inverse variance weighted	5	-0.0611818	0.115864	0.597466	-0.288276	0.165912	0.940652	0.749555	1.18047
prot-b-64	7k9kDX	outcome	|| id:prot-b-64	Inverse variance weighted	4	-0.00384506	0.0135741	0.776974	-0.0304504	0.0227602	0.996162	0.970009	1.02302
prot-b-65	OIGWUx	outcome	|| id:prot-b-65	Inverse variance weighted	12	0.0518891	0.0494556	0.294083	-0.0450438	0.148822	1.05326	0.955956	1.16047
prot-b-66	4y728T	outcome	|| id:prot-b-66	Inverse variance weighted	30	-0.00023139	0.0147558	0.987489	-0.0291527	0.0286899	0.999769	0.971268	1.02911
prot-b-67	21VlU8	outcome	|| id:prot-b-67	Inverse variance weighted	6	0.000542401	0.0307277	0.985917	-0.0596839	0.0607687	1.00054	0.942062	1.06265
prot-b-68	JeCaE8	outcome	|| id:prot-b-68	Inverse variance weighted	4	-0.0225136	0.022221	0.31098	-0.0660667	0.0210395	0.977738	0.936068	1.02126
prot-b-69	JmT8XP	outcome	|| id:prot-b-69	Inverse variance weighted	3	-0.00203209	0.104276	0.984452	-0.206412	0.202348	0.99797	0.813498	1.22427
prot-b-70	JkkLTV	outcome	|| id:prot-b-70	Inverse variance weighted	4	0.0194899	0.07257	0.788263	-0.122747	0.161727	1.01968	0.884487	1.17554
prot-b-71	QcwRMX	outcome	|| id:prot-b-71	Inverse variance weighted	13	0.0047553	0.0260442	0.855123	-0.0462913	0.0558019	1.00477	0.954764	1.05739
prot-b-72	F5g7PO	outcome	|| id:prot-b-72	Inverse variance weighted	14	0.00222489	0.0133872	0.868004	-0.0240141	0.0284638	1.00223	0.976272	1.02887
prot-b-73	PueLEt	outcome	|| id:prot-b-73	Inverse variance weighted	11	-0.06044	0.0548186	0.270225	-0.167884	0.0470045	0.94135	0.845452	1.04813
prot-b-74	udN9AA	outcome	|| id:prot-b-74	Inverse variance weighted	16	-0.000663479	0.00275004	0.809353	-0.00605356	0.0047266	0.999337	0.993965	1.00474
prot-b-75	iFmOzg	outcome	|| id:prot-b-75	Inverse variance weighted	11	-0.00930455	0.0347567	0.788926	-0.0774277	0.0588186	0.990739	0.925494	1.06058
prot-b-76	zS5ksU	outcome	|| id:prot-b-76	Inverse variance weighted	7	0.0358759	0.088614	0.685583	-0.137807	0.209559	1.03653	0.871266	1.23313
prot-b-77	CpGkAH	outcome	|| id:prot-b-77	Inverse variance weighted	5	0.0122981	0.015647	0.431884	-0.01837	0.0429661	1.01237	0.981798	1.0439
prot-b-78	PyiMsC	outcome	|| id:prot-b-78	Inverse variance weighted	5	0.0726327	0.0953259	0.446096	-0.114206	0.259471	1.07534	0.892074	1.29624
prot-b-79	sK9NJC	outcome	|| id:prot-b-79	Inverse variance weighted	7	0.0232822	0.0417704	0.577265	-0.0585879	0.105152	1.02356	0.943095	1.11088
prot-b-80	0LZrJ0	outcome	|| id:prot-b-80	Inverse variance weighted	7	-0.0215391	0.0528512	0.68361	-0.125128	0.0820493	0.978691	0.882384	1.08551
prot-b-81	FrjtQi	outcome	|| id:prot-b-81	Inverse variance weighted	3	-0.0128783	0.0989344	0.896431	-0.20679	0.181033	0.987204	0.813191	1.19845
prot-b-83	vFEEtx	outcome	|| id:prot-b-83	Inverse variance weighted	48	0.0128098	0.0128703	0.319594	-0.0124161	0.0380356	1.01289	0.987661	1.03877

## Sheet: Table S2
Table S2. Information on the gene region where the SNP locus is located extracted from positive cardiovascular disease-associated plasma proteins and outcome Parkinson's disease GWAS data at a threshold of α = 1e-5.
Phenotype	Gene
PD	PBXIP1
PD	ZBTB7B
PD	SLC50A1
PD	DPM3
PD	KRTCAP2
PD	GBA
PD	ASH1L
PD	GON4L
PD	KIAA0907
PD	UBQLN4
PD	RAB25
PD	LMNA
PD	SEMA4A
PD	SLC25A44
PD	CCT3
PD	SNCA
PD	C5orf67
PD	MCTP2
PD	PLEKHM1
PD	CRHR1
PD	SPPL2C
PD	MAPT
PD	MAPT,STH
PD	KANSL1
PD	ARL17B
PD	LRRC37A2
PD	NSF
PD	WNT3
Fas cell surface death receptor	WDFY4
Fas cell surface death receptor	RWDD3
Fas cell surface death receptor	PDCL3
Fas cell surface death receptor	COBLL1
Fas cell surface death receptor	LCORL
Fas cell surface death receptor	RARB
Fas cell surface death receptor	TMEM86B
Fas cell surface death receptor	ALDH1A2
Fas cell surface death receptor	PCDH20
Fas cell surface death receptor	FAS
Nerve growth factor	POU6F2
Nerve growth factor	COBLL1
Nerve growth factor	NAV3
Nerve growth factor	KLF3
Nerve growth factor	KLF5
Nerve growth factor	OPRM1
Nerve growth factor	CRY1
Nerve growth factor	CLCA4
Nerve growth factor	SERPINA3
Nerve growth factor	PPP6R1
Nerve growth factor	CYLD
Nerve growth factor	C2orf61,RP11-761B3.1,TTC7A
Nerve growth factor	KIAA1324
Nerve growth factor	YIPF7
Nerve growth factor	SEC24A
Nerve growth factor	CTSL
Nerve growth factor	ADGRL3
Nerve growth factor	SNX18
Nerve growth factor	SLC35F1
Nerve growth factor	MGAT5
Nerve growth factor	FURIN
Nerve growth factor	CCR8
Nerve growth factor	UBE2Q2L
Nerve growth factor	CDC42BPA
Nerve growth factor	CTAGE5,RP11-407N17.3
Nerve growth factor	C10orf142
Nerve growth factor	MSH3
Nerve growth factor	OPRM1
Nerve growth factor	TBX5
Nerve growth factor	GRIA1
Nerve growth factor	PCDH7
Nerve growth factor	TNS3
Nerve growth factor	LACE1
Nerve growth factor	UNC13C
Nerve growth factor	COLEC10
Nerve growth factor	JRKL
Nerve growth factor	DGKH
Nerve growth factor	PCDH7
Nerve growth factor	OSM
Nerve growth factor	CTBP2
Nerve growth factor	RAI1
Thrombomodulin	PRICKLE1
Thrombomodulin	NPHS1
Thrombomodulin	TNFRSF11B
Thrombomodulin	THBD
Thrombomodulin	RDH10
Thrombomodulin	ZNF701

## Sheet: Table S3
Table S3. Results of a Mendelian randomization analysis with 731 immune cell phenotypes as exposure and Parkinson's disease as outcome.
id.exposure	id.outcome	outcome	exposure	method	nsnp	b	se	pval	lo_ci	up_ci	or	or_lci95	or_uci95
ebi-a-GCST90001391	0zZavz	outcome	|| id:ebi-a-GCST90001391	Inverse variance weighted	17	0.0340678	0.0326367	0.296555	-0.0299001	0.0980356	1.03465	0.970543	1.103
ebi-a-GCST90001392	Dp8ruv	outcome	|| id:ebi-a-GCST90001392	Inverse variance weighted	29	-0.00588873	0.0115971	0.61161	-0.0286191	0.0168416	0.994129	0.971787	1.01698
ebi-a-GCST90001393	bM97h4	outcome	|| id:ebi-a-GCST90001393	Inverse variance weighted	15	0.0483878	0.0345948	0.161903	-0.019418	0.116194	1.04958	0.980769	1.12321
ebi-a-GCST90001394	VegESa	outcome	|| id:ebi-a-GCST90001394	Inverse variance weighted	25	-0.0113564	0.013231	0.390716	-0.0372891	0.0145763	0.988708	0.963398	1.01468
ebi-a-GCST90001395	vMLVvt	outcome	|| id:ebi-a-GCST90001395	Inverse variance weighted	22	0.0308026	0.0166073	0.0636298	-0.00174767	0.0633529	1.03128	0.998254	1.0654
ebi-a-GCST90001396	NOOT0o	outcome	|| id:ebi-a-GCST90001396	Inverse variance weighted	17	-0.00278536	0.0414455	0.946418	-0.0840185	0.0784478	0.997219	0.919414	1.08161
ebi-a-GCST90001397	zM70wP	outcome	|| id:ebi-a-GCST90001397	Inverse variance weighted	31	0.0309442	0.0188182	0.100098	-0.00593941	0.0678277	1.03143	0.994078	1.07018
ebi-a-GCST90001398	ToP4MM	outcome	|| id:ebi-a-GCST90001398	Inverse variance weighted	20	0.0424081	0.0350282	0.226017	-0.0262472	0.111063	1.04332	0.974094	1.11747
ebi-a-GCST90001399	GsujXn	outcome	|| id:ebi-a-GCST90001399	Inverse variance weighted	15	-0.0721022	0.0361818	0.0462863	-0.143019	-0.0011858	0.930436	0.866738	0.998815
ebi-a-GCST90001400	Jso3Ru	outcome	|| id:ebi-a-GCST90001400	Inverse variance weighted	14	-0.0180584	0.0149844	0.228147	-0.0474278	0.011311	0.982104	0.953679	1.01138
ebi-a-GCST90001401	oUsLmR	outcome	|| id:ebi-a-GCST90001401	Inverse variance weighted	25	-0.0497821	0.0368663	0.176907	-0.12204	0.0224759	0.951437	0.885113	1.02273
ebi-a-GCST90001402	IQAZrF	outcome	|| id:ebi-a-GCST90001402	Inverse variance weighted	13	-0.0343851	0.0442945	0.437581	-0.121202	0.0524321	0.966199	0.885855	1.05383
ebi-a-GCST90001403	Rus5fr	outcome	|| id:ebi-a-GCST90001403	Inverse variance weighted	23	0.0235395	0.027069	0.384513	-0.0295157	0.0765946	1.02382	0.970916	1.0796
ebi-a-GCST90001404	E7pjV8	outcome	|| id:ebi-a-GCST90001404	Inverse variance weighted	26	0.0181165	0.0218009	0.405975	-0.0246132	0.0608462	1.01828	0.975687	1.06274
ebi-a-GCST90001405	NbkSwF	outcome	|| id:ebi-a-GCST90001405	Inverse variance weighted	24	0.0180815	0.019289	0.348555	-0.019725	0.0558879	1.01825	0.980468	1.05748
ebi-a-GCST90001406	YMgaoR	outcome	|| id:ebi-a-GCST90001406	Inverse variance weighted	28	-0.0160248	0.0211371	0.448369	-0.0574535	0.0254039	0.984103	0.944166	1.02573
ebi-a-GCST90001407	rEMxgC	outcome	|| id:ebi-a-GCST90001407	Inverse variance weighted	17	-0.0138999	0.0158384	0.380158	-0.0449432	0.0171434	0.986196	0.956052	1.01729
ebi-a-GCST90001408	m7ah7W	outcome	|| id:ebi-a-GCST90001408	Inverse variance weighted	28	0.00806953	0.0189086	0.669551	-0.0289914	0.0451305	1.0081	0.971425	1.04616
ebi-a-GCST90001409	KsXPMJ	outcome	|| id:ebi-a-GCST90001409	Inverse variance weighted	22	0.000236491	0.0248378	0.992403	-0.0484456	0.0489186	1.00024	0.952709	1.05013
ebi-a-GCST90001410	XfLnm3	outcome	|| id:ebi-a-GCST90001410	Inverse variance weighted	18	0.107499	0.0411575	0.00900455	0.0268298	0.188167	1.11349	1.02719	1.20704
ebi-a-GCST90001411	bsOIPG	outcome	|| id:ebi-a-GCST90001411	Inverse variance weighted	20	-0.024005	0.0418282	0.566039	-0.105988	0.0579782	0.976281	0.899435	1.05969
ebi-a-GCST90001412	FfglyZ	outcome	|| id:ebi-a-GCST90001412	Inverse variance weighted	23	0.00555355	0.0494493	0.910579	-0.0913671	0.102474	1.00557	0.912683	1.10791
ebi-a-GCST90001413	iFaKlQ	outcome	|| id:ebi-a-GCST90001413	Inverse variance weighted	17	-0.0259981	0.025153	0.301323	-0.0752979	0.0233017	0.974337	0.927467	1.02358
ebi-a-GCST90001414	8TxsTp	outcome	|| id:ebi-a-GCST90001414	Inverse variance weighted	18	-0.0747373	0.0381212	0.0499354	-0.149455	-1.97e-05	0.927987	0.861177	0.99998
ebi-a-GCST90001415	WOIqNy	outcome	|| id:ebi-a-GCST90001415	Inverse variance weighted	18	-0.00954856	0.0220738	0.665324	-0.0528132	0.0337161	0.990497	0.948557	1.03429
ebi-a-GCST90001416	eL47nB	outcome	|| id:ebi-a-GCST90001416	Inverse variance weighted	22	-0.015168	0.0126462	0.230369	-0.0399546	0.0096186	0.984946	0.960833	1.00967
ebi-a-GCST90001417	vt6Ici	outcome	|| id:ebi-a-GCST90001417	Inverse variance weighted	26	0.00763093	0.0225548	0.735116	-0.0365765	0.0518383	1.00766	0.964084	1.05321
ebi-a-GCST90001418	w7b4GK	outcome	|| id:ebi-a-GCST90001418	Inverse variance weighted	26	-0.0101096	0.0160077	0.527684	-0.0414845	0.0212654	0.989941	0.959364	1.02149
ebi-a-GCST90001419	XxpMTr	outcome	|| id:ebi-a-GCST90001419	Inverse variance weighted	19	-0.0177069	0.0295642	0.549218	-0.0756527	0.0402388	0.982449	0.927138	1.04106
ebi-a-GCST90001420	ihoKdE	outcome	|| id:ebi-a-GCST90001420	Inverse variance weighted	20	0.0653398	0.0213732	0.00223499	0.0234483	0.107231	1.06752	1.02373	1.11319
ebi-a-GCST90001421	WQ0JBP	outcome	|| id:ebi-a-GCST90001421	Inverse variance weighted	22	-0.00817241	0.0208736	0.695414	-0.0490847	0.0327399	0.991861	0.9521	1.03328
ebi-a-GCST90001422	S3MJzM	outcome	|| id:ebi-a-GCST90001422	Inverse variance weighted	23	-0.0154382	0.0270858	0.568694	-0.0685263	0.0376499	0.98468	0.933769	1.03837
ebi-a-GCST90001423	K4un0d	outcome	|| id:ebi-a-GCST90001423	Inverse variance weighted	14	0.0203048	0.055444	0.714199	-0.0883654	0.128975	1.02051	0.915426	1.13766
ebi-a-GCST90001424	D6Dx98	outcome	|| id:ebi-a-GCST90001424	Inverse variance weighted	18	0.00860015	0.017854	0.630024	-0.0263937	0.043594	1.00864	0.973952	1.04456
ebi-a-GCST90001425	Zoj4Ux	outcome	|| id:ebi-a-GCST90001425	Inverse variance weighted	30	0.0118169	0.0211594	0.576523	-0.0296555	0.0532894	1.01189	0.97078	1.05473
ebi-a-GCST90001426	DykwMj	outcome	|| id:ebi-a-GCST90001426	Inverse variance weighted	23	0.00704626	0.0217365	0.745812	-0.0355573	0.0496498	1.00707	0.965067	1.0509
ebi-a-GCST90001427	Htxu5V	outcome	|| id:ebi-a-GCST90001427	Inverse variance weighted	28	0.00513413	0.0341434	0.880473	-0.0617869	0.0720552	1.00515	0.940083	1.07471
ebi-a-GCST90001428	BIrhO4	outcome	|| id:ebi-a-GCST90001428	Inverse variance weighted	26	-0.0189855	0.0180667	0.293325	-0.0543963	0.0164253	0.981194	0.947057	1.01656
ebi-a-GCST90001429	kQ3iQF	outcome	|| id:ebi-a-GCST90001429	Inverse variance weighted	25	0.0590079	0.0314239	0.0604082	-0.00258297	0.120599	1.06078	0.99742	1.12817
ebi-a-GCST90001430	vhsZK2	outcome	|| id:ebi-a-GCST90001430	Inverse variance weighted	33	-0.000214924	0.015555	0.988976	-0.0307028	0.030273	0.999785	0.969764	1.03074
ebi-a-GCST90001431	aI7U5E	outcome	|| id:ebi-a-GCST90001431	Inverse variance weighted	20	-0.0120887	0.0243778	0.619972	-0.0598693	0.0356918	0.987984	0.941888	1.03634
ebi-a-GCST90001432	lJw7MB	outcome	|| id:ebi-a-GCST90001432	Inverse variance weighted	22	0.0182918	0.0338887	0.589362	-0.04813	0.0847135	1.01846	0.95301	1.08841
ebi-a-GCST90001433	MDioUB	outcome	|| id:ebi-a-GCST90001433	Inverse variance weighted	18	-0.00328734	0.0422451	0.937974	-0.0860877	0.079513	0.996718	0.917514	1.08276
ebi-a-GCST90001434	JnketQ	outcome	|| id:ebi-a-GCST90001434	Inverse variance weighted	18	0.0339707	0.0314756	0.280467	-0.0277214	0.0956629	1.03455	0.972659	1.10039
ebi-a-GCST90001435	zvCqox	outcome	|| id:ebi-a-GCST90001435	Inverse variance weighted	18	0.0119238	0.0173811	0.4927	-0.0221432	0.0459909	1.012	0.9781	1.04706
ebi-a-GCST90001436	SH5aQX	outcome	|| id:ebi-a-GCST90001436	Inverse variance weighted	28	-0.00799775	0.014811	0.589207	-0.0370274	0.0210319	0.992034	0.96365	1.02125
ebi-a-GCST90001437	BDPU4N	outcome	|| id:ebi-a-GCST90001437	Inverse variance weighted	21	0.000968794	0.0485943	0.984094	-0.0942761	0.0962137	1.00097	0.910031	1.10099
ebi-a-GCST90001438	wcPegC	outcome	|| id:ebi-a-GCST90001438	Inverse variance weighted	17	-0.0388389	0.0458292	0.396733	-0.128664	0.0509863	0.961906	0.879269	1.05231
ebi-a-GCST90001439	hdZPeL	outcome	|| id:ebi-a-GCST90001439	Inverse variance weighted	15	0.0264766	0.0457797	0.563029	-0.0632516	0.116205	1.02683	0.938707	1.12323
ebi-a-GCST90001440	TDBlCI	outcome	|| id:ebi-a-GCST90001440	Inverse variance weighted	24	-0.00466199	0.0297171	0.87534	-0.0629075	0.0535835	0.995349	0.93903	1.05505
ebi-a-GCST90001441	zPjsqw	outcome	|| id:ebi-a-GCST90001441	Inverse variance weighted	21	0.0109433	0.0480224	0.81974	-0.0831805	0.105067	1.011	0.920185	1.11079
ebi-a-GCST90001442	FOBjlE	outcome	|| id:ebi-a-GCST90001442	Inverse variance weighted	24	-0.011828	0.0135713	0.383457	-0.0384279	0.0147718	0.988242	0.962301	1.01488
ebi-a-GCST90001443	DOpcBS	outcome	|| id:ebi-a-GCST90001443	Inverse variance weighted	17	0.00361468	0.0204204	0.859498	-0.0364093	0.0436387	1.00362	0.964246	1.0446
ebi-a-GCST90001444	23igdA	outcome	|| id:ebi-a-GCST90001444	Inverse variance weighted	23	-0.0264751	0.0304692	0.384894	-0.0861948	0.0332445	0.973872	0.917416	1.0338
ebi-a-GCST90001445	NXbR3I	outcome	|| id:ebi-a-GCST90001445	Inverse variance weighted	12	-0.0213502	0.0546977	0.696292	-0.128558	0.0858573	0.978876	0.879363	1.08965
ebi-a-GCST90001446	dxH2Zo	outcome	|| id:ebi-a-GCST90001446	Inverse variance weighted	14	0.0305901	0.0323002	0.34361	-0.0327183	0.0938985	1.03106	0.967811	1.09845
ebi-a-GCST90001447	ULiYRh	outcome	|| id:ebi-a-GCST90001447	Inverse variance weighted	25	0.0309205	0.0231176	0.18105	-0.0143901	0.076231	1.0314	0.985713	1.07921
ebi-a-GCST90001448	4ujUdm	outcome	|| id:ebi-a-GCST90001448	Inverse variance weighted	15	0.0558372	0.0302822	0.0651982	-0.00351586	0.11519	1.05743	0.99649	1.12209
ebi-a-GCST90001449	g20Qgs	outcome	|| id:ebi-a-GCST90001449	Inverse variance weighted	20	-0.0108104	0.031733	0.733355	-0.073007	0.0513863	0.989248	0.929594	1.05273
ebi-a-GCST90001450	AO21dH	outcome	|| id:ebi-a-GCST90001450	Inverse variance weighted	20	0.00150723	0.0201991	0.940518	-0.038083	0.0410974	1.00151	0.962633	1.04195
ebi-a-GCST90001451	uqSxMP	outcome	|| id:ebi-a-GCST90001451	Inverse variance weighted	23	-0.00476525	0.0311184	0.878294	-0.0657574	0.0562269	0.995246	0.936358	1.05784
ebi-a-GCST90001452	Jxg7zh	outcome	|| id:ebi-a-GCST90001452	Inverse variance weighted	22	-0.000462731	0.0243246	0.984823	-0.048139	0.0472136	0.999537	0.953001	1.04835
ebi-a-GCST90001453	Rbc2wK	outcome	|| id:ebi-a-GCST90001453	Inverse variance weighted	18	0.0282114	0.038931	0.468666	-0.0480933	0.104516	1.02861	0.953045	1.11017
ebi-a-GCST90001454	t29SlV	outcome	|| id:ebi-a-GCST90001454	Inverse variance weighted	19	-0.0288502	0.0477639	0.545832	-0.122467	0.064767	0.971562	0.884735	1.06691
ebi-a-GCST90001455	HYiKIn	outcome	|| id:ebi-a-GCST90001455	Inverse variance weighted	11	0.0456367	0.0499706	0.3611	-0.0523057	0.143579	1.04669	0.949039	1.1544
ebi-a-GCST90001456	XaB7tB	outcome	|| id:ebi-a-GCST90001456	Inverse variance weighted	17	-0.0134234	0.0407228	0.74168	-0.0932401	0.0663933	0.986666	0.910975	1.06865
ebi-a-GCST90001457	I9reZf	outcome	|| id:ebi-a-GCST90001457	Inverse variance weighted	17	0.0234868	0.0280138	0.401806	-0.0314203	0.0783939	1.02376	0.969068	1.08155
ebi-a-GCST90001458	McCvab	outcome	|| id:ebi-a-GCST90001458	Inverse variance weighted	23	-0.00827186	0.0218564	0.705085	-0.0511103	0.0345666	0.991762	0.950174	1.03517
ebi-a-GCST90001459	gBKEZn	outcome	|| id:ebi-a-GCST90001459	Inverse variance weighted	26	-0.0251891	0.0322424	0.43466	-0.0883842	0.038006	0.975125	0.915409	1.03874
ebi-a-GCST90001460	D4IMOL	outcome	|| id:ebi-a-GCST90001460	Inverse variance weighted	30	0.000740709	0.0202418	0.97081	-0.0389333	0.0404147	1.00074	0.961815	1.04124
ebi-a-GCST90001461	Et0olW	outcome	|| id:ebi-a-GCST90001461	Inverse variance weighted	21	-0.0420644	0.0328942	0.200975	-0.106537	0.0224082	0.958808	0.898942	1.02266
ebi-a-GCST90001462	n9dwaA	outcome	|| id:ebi-a-GCST90001462	Inverse variance weighted	18	0.00821651	0.017505	0.638797	-0.0260933	0.0425263	1.00825	0.974244	1.04344
ebi-a-GCST90001463	toRlID	outcome	|| id:ebi-a-GCST90001463	Inverse variance weighted	23	-0.015617	0.0174416	0.37058	-0.0498025	0.0185685	0.984504	0.951417	1.01874
ebi-a-GCST90001464	MXI6uU	outcome	|| id:ebi-a-GCST90001464	Inverse variance weighted	21	-0.0176217	0.0218635	0.420251	-0.0604741	0.0252308	0.982533	0.941318	1.02555
ebi-a-GCST90001465	h8rN6b	outcome	|| id:ebi-a-GCST90001465	Inverse variance weighted	23	0.00166449	0.0131695	0.899424	-0.0241478	0.0274768	1.00167	0.976141	1.02786
ebi-a-GCST90001466	vay038	outcome	|| id:ebi-a-GCST90001466	Inverse variance weighted	20	0.0348785	0.0351243	0.320709	-0.0339652	0.103722	1.03549	0.966605	1.10929
ebi-a-GCST90001467	2JWVMa	outcome	|| id:ebi-a-GCST90001467	Inverse variance weighted	26	-0.0144944	0.030672	0.636526	-0.0746115	0.0456227	0.98561	0.928104	1.04668
ebi-a-GCST90001468	PU58pA	outcome	|| id:ebi-a-GCST90001468	Inverse variance weighted	16	0.0257723	0.0332278	0.43797	-0.0393542	0.0908988	1.02611	0.96141	1.09516
ebi-a-GCST90001469	L5ugtC	outcome	|| id:ebi-a-GCST90001469	Inverse variance weighted	24	-0.0189152	0.0189648	0.318578	-0.0560863	0.0182558	0.981263	0.945458	1.01842
ebi-a-GCST90001470	q4u5ZW	outcome	|| id:ebi-a-GCST90001470	Inverse variance weighted	24	-0.0127305	0.0291599	0.66242	-0.0698839	0.0444229	0.98735	0.932502	1.04542
ebi-a-GCST90001471	eMOjE1	outcome	|| id:ebi-a-GCST90001471	Inverse variance weighted	18	-0.0182989	0.0268155	0.494987	-0.0708573	0.0342595	0.981868	0.931595	1.03485
ebi-a-GCST90001472	n7C46J	outcome	|| id:ebi-a-GCST90001472	Inverse variance weighted	19	0.0203785	0.0238327	0.392515	-0.0263335	0.0670905	1.02059	0.97401	1.06939
ebi-a-GCST90001473	tDngCx	outcome	|| id:ebi-a-GCST90001473	Inverse variance weighted	18	-0.00231967	0.0244523	0.924422	-0.0502462	0.0456068	0.997683	0.950995	1.04666
ebi-a-GCST90001474	XTtWhW	outcome	|| id:ebi-a-GCST90001474	Inverse variance weighted	24	0.0237067	0.0253137	0.349006	-0.0259081	0.0733216	1.02399	0.974425	1.07608
ebi-a-GCST90001475	1F5k4G	outcome	|| id:ebi-a-GCST90001475	Inverse variance weighted	21	-0.000327547	0.0365029	0.992841	-0.0718733	0.0712182	0.999673	0.930649	1.07382
ebi-a-GCST90001476	TRj984	outcome	|| id:ebi-a-GCST90001476	Inverse variance weighted	8	-0.0483144	0.0500387	0.334274	-0.14639	0.0497615	0.952834	0.86382	1.05102
ebi-a-GCST90001477	7uUtNA	outcome	|| id:ebi-a-GCST90001477	Inverse variance weighted	23	-0.00491276	0.0218342	0.821977	-0.0477077	0.0378822	0.995099	0.953412	1.03861
ebi-a-GCST90001478	xzOxzs	outcome	|| id:ebi-a-GCST90001478	Inverse variance weighted	16	0.0169996	0.0281123	0.545377	-0.0381005	0.0720997	1.01714	0.962616	1.07476
ebi-a-GCST90001479	UTKEXt	outcome	|| id:ebi-a-GCST90001479	Inverse variance weighted	16	-0.0319744	0.0314619	0.309491	-0.0936397	0.0296909	0.968531	0.910611	1.03014
ebi-a-GCST90001480	nez4U9	outcome	|| id:ebi-a-GCST90001480	Inverse variance weighted	25	0.0224601	0.0275311	0.41461	-0.0315008	0.076421	1.02271	0.96899	1.07942
ebi-a-GCST90001481	xCEOWY	outcome	|| id:ebi-a-GCST90001481	Inverse variance weighted	30	0.00944295	0.0123011	0.442695	-0.0146672	0.0335531	1.00949	0.98544	1.03412
ebi-a-GCST90001482	WCc7fh	outcome	|| id:ebi-a-GCST90001482	Inverse variance weighted	33	0.0226106	0.0132328	0.0875116	-0.00332577	0.0485469	1.02287	0.99668	1.04974
ebi-a-GCST90001483	rueOrK	outcome	|| id:ebi-a-GCST90001483	Inverse variance weighted	28	0.00466532	0.0194014	0.809971	-0.0333614	0.0426921	1.00468	0.967189	1.04362
ebi-a-GCST90001484	4XfGqP	outcome	|| id:ebi-a-GCST90001484	Inverse variance weighted	28	-0.00413013	0.0171526	0.80972	-0.0377493	0.0294891	0.995878	0.962954	1.02993
ebi-a-GCST90001485	p7ByLC	outcome	|| id:ebi-a-GCST90001485	Inverse variance weighted	36	0.00999436	0.00621819	0.107993	-0.00219329	0.022182	1.01004	0.997809	1.02243
ebi-a-GCST90001486	bWxlCf	outcome	|| id:ebi-a-GCST90001486	Inverse variance weighted	15	-0.0237337	0.0226139	0.293941	-0.068057	0.0205896	0.976546	0.934207	1.0208
ebi-a-GCST90001487	lPtwX2	outcome	|| id:ebi-a-GCST90001487	Inverse variance weighted	28	0.00898099	0.020968	0.668418	-0.0321162	0.0500782	1.00902	0.968394	1.05135
ebi-a-GCST90001488	zIRWqf	outcome	|| id:ebi-a-GCST90001488	Inverse variance weighted	19	0.0164093	0.0265194	0.536071	-0.0355687	0.0683873	1.01654	0.965056	1.07078
ebi-a-GCST90001489	1iboA2	outcome	|| id:ebi-a-GCST90001489	Inverse variance weighted	30	-0.00347437	0.0110751	0.753741	-0.0251815	0.0182328	0.996532	0.975133	1.0184
ebi-a-GCST90001490	Fa2RlY	outcome	|| id:ebi-a-GCST90001490	Inverse variance weighted	8	0.0497999	0.0437029	0.254491	-0.0358578	0.135458	1.05106	0.964777	1.14506
ebi-a-GCST90001491	KJp3LL	outcome	|| id:ebi-a-GCST90001491	Inverse variance weighted	23	0.00765405	0.01349	0.57045	-0.0187863	0.0340944	1.00768	0.981389	1.03468
ebi-a-GCST90001492	t95rns	outcome	|| id:ebi-a-GCST90001492	Inverse variance weighted	23	-0.00129903	0.00957322	0.892063	-0.0200625	0.0174645	0.998702	0.980137	1.01762
ebi-a-GCST90001493	ldYtKt	outcome	|| id:ebi-a-GCST90001493	Inverse variance weighted	31	-0.00581508	0.0174319	0.73869	-0.0399816	0.0283514	0.994202	0.960807	1.02876
ebi-a-GCST90001494	sCL2Q3	outcome	|| id:ebi-a-GCST90001494	Inverse variance weighted	26	0.00208437	0.00743271	0.779146	-0.0124837	0.0166525	1.00209	0.987594	1.01679
ebi-a-GCST90001495	lpqHUV	outcome	|| id:ebi-a-GCST90001495	Inverse variance weighted	26	-0.00126873	0.0165172	0.938773	-0.0336425	0.031105	0.998732	0.966917	1.03159
ebi-a-GCST90001496	AKNFXF	outcome	|| id:ebi-a-GCST90001496	Inverse variance weighted	28	0.0271832	0.0151423	0.0726249	-0.00249575	0.0568622	1.02756	0.997507	1.05851
ebi-a-GCST90001497	Dx7Br2	outcome	|| id:ebi-a-GCST90001497	Inverse variance weighted	22	0.014202	0.018077	0.432077	-0.0212289	0.0496329	1.0143	0.978995	1.05089
ebi-a-GCST90001498	DHHdsR	outcome	|| id:ebi-a-GCST90001498	Inverse variance weighted	19	0.046312	0.0508257	0.362194	-0.0533064	0.14593	1.0474	0.948089	1.15712
ebi-a-GCST90001499	9B1Mm4	outcome	|| id:ebi-a-GCST90001499	Inverse variance weighted	29	0.00723215	0.0164444	0.660086	-0.0249988	0.0394631	1.00726	0.975311	1.04025
ebi-a-GCST90001500	R9V5tQ	outcome	|| id:ebi-a-GCST90001500	Inverse variance weighted	26	-0.00667862	0.022566	0.767261	-0.050908	0.0375508	0.993344	0.950366	1.03826
ebi-a-GCST90001501	wlWPen	outcome	|| id:ebi-a-GCST90001501	Inverse variance weighted	22	-0.00352801	0.00921434	0.701807	-0.0215881	0.0145321	0.996478	0.978643	1.01464
ebi-a-GCST90001502	VNoKcO	outcome	|| id:ebi-a-GCST90001502	Inverse variance weighted	38	-0.00412431	0.00454798	0.364489	-0.0130383	0.00478972	0.995884	0.987046	1.0048
ebi-a-GCST90001503	m62KAi	outcome	|| id:ebi-a-GCST90001503	Inverse variance weighted	32	0.000147012	0.00612724	0.980858	-0.0118624	0.0121564	1.00015	0.988208	1.01223
ebi-a-GCST90001504	kjd0I1	outcome	|| id:ebi-a-GCST90001504	Inverse variance weighted	23	0.00376713	0.0232113	0.871072	-0.041727	0.0492613	1.00377	0.959132	1.05049
ebi-a-GCST90001505	gA2mk1	outcome	|| id:ebi-a-GCST90001505	Inverse variance weighted	26	-0.0258759	0.0259862	0.319369	-0.0768089	0.025057	0.974456	0.926067	1.02537
ebi-a-GCST90001506	FS3So9	outcome	|| id:ebi-a-GCST90001506	Inverse variance weighted	19	-0.0345818	0.0275295	0.209054	-0.0885397	0.019376	0.966009	0.915267	1.01956
ebi-a-GCST90001507	EekfuX	outcome	|| id:ebi-a-GCST90001507	Inverse variance weighted	25	-0.012701	0.0197506	0.520179	-0.0514123	0.0260102	0.987379	0.949887	1.02635
ebi-a-GCST90001508	gU2x24	outcome	|| id:ebi-a-GCST90001508	Inverse variance weighted	32	0.0180154	0.014192	0.204296	-0.00980089	0.0458316	1.01818	0.990247	1.0469
ebi-a-GCST90001509	ZjvmFd	outcome	|| id:ebi-a-GCST90001509	Inverse variance weighted	27	0.0170324	0.0136011	0.210468	-0.00962575	0.0436905	1.01718	0.99042	1.04466
ebi-a-GCST90001510	qGgnYd	outcome	|| id:ebi-a-GCST90001510	Inverse variance weighted	20	0.00886556	0.0154106	0.565096	-0.0213392	0.0390704	1.0089	0.978887	1.03984
ebi-a-GCST90001511	8PW155	outcome	|| id:ebi-a-GCST90001511	Inverse variance weighted	24	0.00531313	0.0205627	0.796108	-0.0349898	0.0456161	1.00533	0.965615	1.04667
ebi-a-GCST90001512	HygJPn	outcome	|| id:ebi-a-GCST90001512	Inverse variance weighted	28	-0.0191884	0.0158887	0.227172	-0.0503302	0.0119534	0.980995	0.950915	1.01203
ebi-a-GCST90001513	HuIp9z	outcome	|| id:ebi-a-GCST90001513	Inverse variance weighted	21	0.0183051	0.0327541	0.576254	-0.0458929	0.0825032	1.01847	0.955144	1.086
ebi-a-GCST90001514	H6L4RG	outcome	|| id:ebi-a-GCST90001514	Inverse variance weighted	19	-0.00729066	0.0279022	0.793867	-0.061979	0.0473977	0.992736	0.939903	1.04854
ebi-a-GCST90001515	02wX7K	outcome	|| id:ebi-a-GCST90001515	Inverse variance weighted	22	0.00169303	0.0228286	0.940881	-0.0430511	0.0464371	1.00169	0.957862	1.04753
ebi-a-GCST90001516	08HdQY	outcome	|| id:ebi-a-GCST90001516	Inverse variance weighted	19	0.00154847	0.020288	0.939161	-0.038216	0.0413129	1.00155	0.962505	1.04218
ebi-a-GCST90001517	SLvVOo	outcome	|| id:ebi-a-GCST90001517	Inverse variance weighted	30	0.0149676	0.0137377	0.275921	-0.0119583	0.0418935	1.01508	0.988113	1.04278
ebi-a-GCST90001518	QtSWyP	outcome	|| id:ebi-a-GCST90001518	Inverse variance weighted	29	0.00686011	0.0107541	0.523536	-0.014218	0.0279382	1.00688	0.985883	1.02833
ebi-a-GCST90001519	cMugoX	outcome	|| id:ebi-a-GCST90001519	Inverse variance weighted	19	-0.00135852	0.0196587	0.944906	-0.0398896	0.0371726	0.998642	0.960896	1.03787
ebi-a-GCST90001520	uk09E5	outcome	|| id:ebi-a-GCST90001520	Inverse variance weighted	28	0.00868167	0.017852	0.626744	-0.0263082	0.0436715	1.00872	0.974035	1.04464
ebi-a-GCST90001521	JjCfXv	outcome	|| id:ebi-a-GCST90001521	Inverse variance weighted	25	0.00162152	0.0203195	0.936395	-0.0382047	0.0414477	1.00162	0.962516	1.04232
ebi-a-GCST90001522	SXW4nL	outcome	|| id:ebi-a-GCST90001522	Inverse variance weighted	21	0.00380081	0.0287329	0.894762	-0.0525156	0.0601172	1.00381	0.94884	1.06196
ebi-a-GCST90001523	FssLeO	outcome	|| id:ebi-a-GCST90001523	Inverse variance weighted	36	0.0115321	0.0156483	0.461148	-0.0191386	0.0422028	1.0116	0.981043	1.04311
ebi-a-GCST90001524	5LqnR5	outcome	|| id:ebi-a-GCST90001524	Inverse variance weighted	21	-0.0514933	0.0257396	0.0454412	-0.101943	-0.00104366	0.94981	0.903081	0.998957
ebi-a-GCST90001525	lzRytH	outcome	|| id:ebi-a-GCST90001525	Inverse variance weighted	26	0.000177186	0.0229567	0.993842	-0.0448179	0.0451722	1.00018	0.956172	1.04621
ebi-a-GCST90001526	JGJcmW	outcome	|| id:ebi-a-GCST90001526	Inverse variance weighted	24	0.0199347	0.0140017	0.154522	-0.00750855	0.047378	1.02013	0.99252	1.04852
ebi-a-GCST90001527	erzTk7	outcome	|| id:ebi-a-GCST90001527	Inverse variance weighted	28	-0.0155769	0.0170402	0.36065	-0.0489756	0.0178218	0.984544	0.952204	1.01798
ebi-a-GCST90001528	y4Uxcj	outcome	|| id:ebi-a-GCST90001528	Inverse variance weighted	24	-0.00698419	0.0119289	0.558223	-0.0303649	0.0163965	0.99304	0.970091	1.01653
ebi-a-GCST90001529	rOU2Q6	outcome	|| id:ebi-a-GCST90001529	Inverse variance weighted	16	-0.0123778	0.0323254	0.701785	-0.0757356	0.05098	0.987699	0.927061	1.0523
ebi-a-GCST90001530	Dznf4Y	outcome	|| id:ebi-a-GCST90001530	Inverse variance weighted	18	0.000627085	0.0213456	0.976563	-0.0412103	0.0424644	1.00063	0.959627	1.04338
ebi-a-GCST90001531	XIXP2Y	outcome	|| id:ebi-a-GCST90001531	Inverse variance weighted	24	-0.00908044	0.0118663	0.444133	-0.0323383	0.0141774	0.990961	0.968179	1.01428
ebi-a-GCST90001532	INT1Vh	outcome	|| id:ebi-a-GCST90001532	Inverse variance weighted	23	-0.00860978	0.0113199	0.446903	-0.0307968	0.0135772	0.991427	0.969673	1.01367
ebi-a-GCST90001533	kbbFWv	outcome	|| id:ebi-a-GCST90001533	Inverse variance weighted	20	-0.0352671	0.0229016	0.123575	-0.0801542	0.00962005	0.965348	0.922974	1.00967
ebi-a-GCST90001534	3jG2AL	outcome	|| id:ebi-a-GCST90001534	Inverse variance weighted	16	-0.00965253	0.0152382	0.526444	-0.0395194	0.0202143	0.990394	0.961251	1.02042
ebi-a-GCST90001535	ThsYES	outcome	|| id:ebi-a-GCST90001535	Inverse variance weighted	30	0.0236732	0.024234	0.328639	-0.0238254	0.0711719	1.02396	0.976456	1.07377
ebi-a-GCST90001536	RY7zjO	outcome	|| id:ebi-a-GCST90001536	Inverse variance weighted	26	-0.00852187	0.00899037	0.343186	-0.026143	0.00909926	0.991514	0.974196	1.00914
ebi-a-GCST90001537	ldnxjb	outcome	|| id:ebi-a-GCST90001537	Inverse variance weighted	28	-0.000913676	0.0230737	0.968413	-0.0461381	0.0443108	0.999087	0.95491	1.04531
ebi-a-GCST90001538	KDxHmo	outcome	|| id:ebi-a-GCST90001538	Inverse variance weighted	32	0.00144999	0.0100875	0.885704	-0.0183214	0.0212214	1.00145	0.981845	1.02145
ebi-a-GCST90001539	iYaxe1	outcome	|| id:ebi-a-GCST90001539	Inverse variance weighted	24	0.0185859	0.0276607	0.501632	-0.035629	0.0728008	1.01876	0.964998	1.07552
ebi-a-GCST90001540	1Y7YMc	outcome	|| id:ebi-a-GCST90001540	Inverse variance weighted	25	0.0316538	0.0335015	0.344738	-0.0340092	0.0973168	1.03216	0.966563	1.10221
ebi-a-GCST90001541	vPDxgm	outcome	|| id:ebi-a-GCST90001541	Inverse variance weighted	35	-0.0164725	0.0244289	0.500119	-0.0643532	0.0314082	0.983662	0.937674	1.03191
ebi-a-GCST90001542	dIF2Jc	outcome	|| id:ebi-a-GCST90001542	Inverse variance weighted	22	-0.00474303	0.0154559	0.758938	-0.0350365	0.0255504	0.995268	0.96557	1.02588
ebi-a-GCST90001543	bgE9dG	outcome	|| id:ebi-a-GCST90001543	Inverse variance weighted	28	0.0122073	0.0207144	0.55565	-0.0283929	0.0528075	1.01228	0.972006	1.05423
ebi-a-GCST90001544	Fg7bib	outcome	|| id:ebi-a-GCST90001544	Inverse variance weighted	20	0.00628879	0.0270945	0.816456	-0.0468163	0.0593939	1.00631	0.954263	1.06119
ebi-a-GCST90001545	vlqk7t	outcome	|| id:ebi-a-GCST90001545	Inverse variance weighted	11	0.0223542	0.0467786	0.632742	-0.069332	0.11404	1.02261	0.933017	1.1208
ebi-a-GCST90001546	lL9c7b	outcome	|| id:ebi-a-GCST90001546	Inverse variance weighted	21	0.0848243	0.0372735	0.0228623	0.0117683	0.15788	1.08853	1.01184	1.17103
ebi-a-GCST90001547	9KORm6	outcome	|| id:ebi-a-GCST90001547	Inverse variance weighted	26	-0.00757544	0.0184001	0.680555	-0.0436397	0.0284888	0.992453	0.957299	1.0289
ebi-a-GCST90001548	N5HFT5	outcome	|| id:ebi-a-GCST90001548	Inverse variance weighted	25	-0.0456779	0.0351231	0.193427	-0.114519	0.0231634	0.95535	0.891795	1.02343
ebi-a-GCST90001549	pInbHN	outcome	|| id:ebi-a-GCST90001549	Inverse variance weighted	31	-0.00840346	0.0349205	0.80983	-0.0768476	0.0600407	0.991632	0.926031	1.06188
ebi-a-GCST90001550	IpldX8	outcome	|| id:ebi-a-GCST90001550	Inverse variance weighted	22	-0.0482229	0.0360151	0.180583	-0.118813	0.0223667	0.952921	0.887974	1.02262
ebi-a-GCST90001551	SrWkCA	outcome	|| id:ebi-a-GCST90001551	Inverse variance weighted	28	-0.00509939	0.00614408	0.406557	-0.0171418	0.00694301	0.994914	0.983004	1.00697
ebi-a-GCST90001552	u1fXIT	outcome	|| id:ebi-a-GCST90001552	Inverse variance weighted	37	-0.0044214	0.00475	0.351946	-0.0137314	0.0048886	0.995588	0.986362	1.0049
ebi-a-GCST90001553	DnglKl	outcome	|| id:ebi-a-GCST90001553	Inverse variance weighted	28	-0.00415405	0.00539501	0.441312	-0.0147283	0.00642017	0.995855	0.98538	1.00644
ebi-a-GCST90001554	mwcTN1	outcome	|| id:ebi-a-GCST90001554	Inverse variance weighted	24	-0.0242731	0.0179459	0.176193	-0.059447	0.0109009	0.976019	0.942285	1.01096
ebi-a-GCST90001555	kBKFN7	outcome	|| id:ebi-a-GCST90001555	Inverse variance weighted	24	0.00620718	0.0128829	0.629936	-0.0190432	0.0314576	1.00623	0.981137	1.03196
ebi-a-GCST90001556	zUz6xp	outcome	|| id:ebi-a-GCST90001556	Inverse variance weighted	15	-0.00779313	0.0202183	0.699904	-0.0474209	0.0318347	0.992237	0.953686	1.03235
ebi-a-GCST90001557	gCnTXX	outcome	|| id:ebi-a-GCST90001557	Inverse variance weighted	17	0.0134097	0.0332998	0.687172	-0.0518579	0.0786774	1.0135	0.949464	1.08186
ebi-a-GCST90001558	LwDBKj	outcome	|| id:ebi-a-GCST90001558	Inverse variance weighted	23	-0.0230267	0.0229631	0.315971	-0.0680343	0.0219809	0.977236	0.934228	1.02222
ebi-a-GCST90001559	iKZe4G	outcome	|| id:ebi-a-GCST90001559	Inverse variance weighted	17	-0.0140025	0.0270861	0.605182	-0.0670911	0.0390862	0.986095	0.93511	1.03986
ebi-a-GCST90001560	rXaIcd	outcome	|| id:ebi-a-GCST90001560	Inverse variance weighted	28	0.000971919	0.00600368	0.871395	-0.0107953	0.0127391	1.00097	0.989263	1.01282
ebi-a-GCST90001561	iUYTH7	outcome	|| id:ebi-a-GCST90001561	Inverse variance weighted	27	-0.00785632	0.00933482	0.400004	-0.0261526	0.0104399	0.992174	0.974186	1.01049
ebi-a-GCST90001562	4ORCM5	outcome	|| id:ebi-a-GCST90001562	Inverse variance weighted	35	-0.00926514	0.00480981	0.054067	-0.0186924	0.000162094	0.990778	0.981481	1.00016
ebi-a-GCST90001563	EaSsFQ	outcome	|| id:ebi-a-GCST90001563	Inverse variance weighted	4	0.0638126	0.0358577	0.0751399	-0.00646838	0.134094	1.06589	0.993552	1.1435
ebi-a-GCST90001564	EljNuO	outcome	|| id:ebi-a-GCST90001564	Inverse variance weighted	16	-0.0163985	0.0297232	0.58115	-0.0746559	0.041859	0.983735	0.928063	1.04275
ebi-a-GCST90001565	SOHpeT	outcome	|| id:ebi-a-GCST90001565	Inverse variance weighted	16	-0.035979	0.0384671	0.349625	-0.111375	0.0394166	0.964661	0.894604	1.0402
ebi-a-GCST90001566	81Zipu	outcome	|| id:ebi-a-GCST90001566	Inverse variance weighted	18	-0.0134114	0.0372283	0.718662	-0.0863789	0.0595561	0.986678	0.917247	1.06137
ebi-a-GCST90001567	ojjRa2	outcome	|| id:ebi-a-GCST90001567	Inverse variance weighted	22	0.015591	0.037692	0.679137	-0.0582853	0.0894672	1.01571	0.943381	1.09359
ebi-a-GCST90001568	CBCz4x	outcome	|| id:ebi-a-GCST90001568	Inverse variance weighted	20	0.0527191	0.034449	0.12593	-0.0148009	0.120239	1.05413	0.985308	1.12777
ebi-a-GCST90001569	rZvfHI	outcome	|| id:ebi-a-GCST90001569	Inverse variance weighted	19	-0.0445907	0.0383672	0.245151	-0.11979	0.030609	0.956389	0.887106	1.03108
ebi-a-GCST90001570	97JtEp	outcome	|| id:ebi-a-GCST90001570	Inverse variance weighted	28	0.00244716	0.00824553	0.76663	-0.0137141	0.0186084	1.00245	0.98638	1.01878
ebi-a-GCST90001571	TJz5SW	outcome	|| id:ebi-a-GCST90001571	Inverse variance weighted	23	0.00149147	0.0299883	0.960334	-0.0572856	0.0602685	1.00149	0.944324	1.06212
ebi-a-GCST90001572	M8dIiT	outcome	|| id:ebi-a-GCST90001572	Inverse variance weighted	21	-0.00546021	0.00757856	0.471229	-0.0203142	0.00939377	0.994555	0.979891	1.00944
ebi-a-GCST90001573	8USt6V	outcome	|| id:ebi-a-GCST90001573	Inverse variance weighted	27	-0.00165615	0.00934614	0.85935	-0.0199746	0.0166623	0.998345	0.980224	1.0168
ebi-a-GCST90001574	ln7lwB	outcome	|| id:ebi-a-GCST90001574	Inverse variance weighted	24	-0.00671315	0.00724321	0.35402	-0.0209098	0.00748354	0.993309	0.979307	1.00751
ebi-a-GCST90001575	SVyliX	outcome	|| id:ebi-a-GCST90001575	Inverse variance weighted	34	-0.0180136	0.0216831	0.406104	-0.0605124	0.0244852	0.982148	0.941282	1.02479
ebi-a-GCST90001576	Vtq0Nr	outcome	|| id:ebi-a-GCST90001576	Inverse variance weighted	15	0.0528666	0.0519059	0.308437	-0.048869	0.154602	1.05429	0.952306	1.16719
ebi-a-GCST90001577	thF883	outcome	|| id:ebi-a-GCST90001577	Inverse variance weighted	31	0.0494636	0.0289248	0.0872524	-0.00722911	0.106156	1.05071	0.992797	1.112
ebi-a-GCST90001578	lO9YoW	outcome	|| id:ebi-a-GCST90001578	Inverse variance weighted	26	0.0378382	0.0369759	0.306156	-0.0346345	0.110311	1.03856	0.965958	1.11663
ebi-a-GCST90001579	sZQMis	outcome	|| id:ebi-a-GCST90001579	Inverse variance weighted	18	0.0348259	0.0218388	0.110783	-0.00797802	0.0776299	1.03544	0.992054	1.08072
ebi-a-GCST90001580	cOlXVr	outcome	|| id:ebi-a-GCST90001580	Inverse variance weighted	20	-0.00515512	0.0353438	0.884035	-0.074429	0.0641188	0.994858	0.928273	1.06622
ebi-a-GCST90001581	QniAgV	outcome	|| id:ebi-a-GCST90001581	Inverse variance weighted	25	0.000307516	0.00375005	0.934644	-0.00704257	0.00765761	1.00031	0.992982	1.00769
ebi-a-GCST90001582	9MVP2N	outcome	|| id:ebi-a-GCST90001582	Inverse variance weighted	27	0.0159329	0.0167997	0.342927	-0.0169946	0.0488604	1.01606	0.983149	1.05007
ebi-a-GCST90001583	t8xwEk	outcome	|| id:ebi-a-GCST90001583	Inverse variance weighted	27	0.0100049	0.0145831	0.492675	-0.018578	0.0385877	1.01006	0.981594	1.03934
ebi-a-GCST90001584	OWRNdp	outcome	|| id:ebi-a-GCST90001584	Inverse variance weighted	23	0.0389063	0.0333531	0.243413	-0.0264657	0.104278	1.03967	0.973881	1.10991
ebi-a-GCST90001585	dyXtxU	outcome	|| id:ebi-a-GCST90001585	Inverse variance weighted	24	0.041705	0.0306454	0.173548	-0.0183599	0.10177	1.04259	0.981808	1.10713
ebi-a-GCST90001586	1cBDhi	outcome	|| id:ebi-a-GCST90001586	Inverse variance weighted	24	0.00595522	0.0134796	0.658637	-0.0204647	0.0323752	1.00597	0.979743	1.0329
ebi-a-GCST90001587	NtnzuI	outcome	|| id:ebi-a-GCST90001587	Inverse variance weighted	22	0.052996	0.0355934	0.136506	-0.0167671	0.122759	1.05443	0.983373	1.13061
ebi-a-GCST90001588	aa9bAK	outcome	|| id:ebi-a-GCST90001588	Inverse variance weighted	28	-0.029013	0.0285166	0.308961	-0.0849056	0.0268796	0.971404	0.918599	1.02724
ebi-a-GCST90001589	Q98EsI	outcome	|| id:ebi-a-GCST90001589	Inverse variance weighted	14	-0.0534099	0.0390165	0.171029	-0.129882	0.0230625	0.947991	0.878199	1.02333
ebi-a-GCST90001590	qSh4kn	outcome	|| id:ebi-a-GCST90001590	Inverse variance weighted	23	0.026288	0.0306602	0.391225	-0.0338061	0.086382	1.02664	0.966759	1.09022
ebi-a-GCST90001591	xmX5G4	outcome	|| id:ebi-a-GCST90001591	Inverse variance weighted	22	0.053305	0.0310927	0.0864571	-0.00763667	0.114247	1.05475	0.992392	1.12103
ebi-a-GCST90001592	IYTa2s	outcome	|| id:ebi-a-GCST90001592	Inverse variance weighted	21	-0.0102255	0.0163645	0.532066	-0.0423	0.021849	0.989827	0.958582	1.02209
ebi-a-GCST90001593	vktnfO	outcome	|| id:ebi-a-GCST90001593	Inverse variance weighted	22	0.0353602	0.0263213	0.17914	-0.0162294	0.0869499	1.03599	0.983902	1.09084
ebi-a-GCST90001594	k7A6eE	outcome	|| id:ebi-a-GCST90001594	Inverse variance weighted	18	-0.0239397	0.0389803	0.539117	-0.100341	0.0524616	0.976345	0.904529	1.05386
ebi-a-GCST90001595	Iq4g27	outcome	|| id:ebi-a-GCST90001595	Inverse variance weighted	8	-0.0128811	0.0742776	0.862322	-0.158465	0.132703	0.987201	0.853453	1.14191
ebi-a-GCST90001596	7tjeWM	outcome	|| id:ebi-a-GCST90001596	Inverse variance weighted	27	0.0175063	0.0228043	0.44268	-0.0271901	0.0622026	1.01766	0.973176	1.06418
ebi-a-GCST90001597	Bd1bya	outcome	|| id:ebi-a-GCST90001597	Inverse variance weighted	19	-0.0434288	0.0341657	0.203684	-0.110394	0.0235359	0.957501	0.895482	1.02382
ebi-a-GCST90001598	V79sju	outcome	|| id:ebi-a-GCST90001598	Inverse variance weighted	20	-0.08198	0.0380368	0.0311399	-0.156532	-0.00742783	0.92129	0.855104	0.9926
ebi-a-GCST90001599	YjyByZ	outcome	|| id:ebi-a-GCST90001599	Inverse variance weighted	15	-0.0229725	0.0439972	0.601575	-0.109207	0.0632619	0.977289	0.896545	1.06531
ebi-a-GCST90001600	iCQCnA	outcome	|| id:ebi-a-GCST90001600	Inverse variance weighted	11	-0.0162018	0.0303708	0.593711	-0.0757286	0.043325	0.983929	0.927068	1.04428
ebi-a-GCST90001601	xNkLJw	outcome	|| id:ebi-a-GCST90001601	Inverse variance weighted	19	-0.0557966	0.0322366	0.0834796	-0.11898	0.00738721	0.945732	0.887825	1.00741
ebi-a-GCST90001602	Okjfa0	outcome	|| id:ebi-a-GCST90001602	Inverse variance weighted	22	0.030428	0.0237094	0.199363	-0.0160425	0.0768984	1.0309	0.984085	1.07993
ebi-a-GCST90001603	pgEj6q	outcome	|| id:ebi-a-GCST90001603	Inverse variance weighted	18	-0.0978737	0.0315071	0.00189378	-0.159628	-0.0361198	0.906763	0.852461	0.964525
ebi-a-GCST90001604	PWX26m	outcome	|| id:ebi-a-GCST90001604	Inverse variance weighted	17	0.0505591	0.0503327	0.315138	-0.0480929	0.149211	1.05186	0.953045	1.16092
ebi-a-GCST90001605	IAs58U	outcome	|| id:ebi-a-GCST90001605	Inverse variance weighted	17	0.0160305	0.0236152	0.49725	-0.0302553	0.0623163	1.01616	0.970198	1.0643
ebi-a-GCST90001606	xHNjIf	outcome	|| id:ebi-a-GCST90001606	Inverse variance weighted	13	0.108655	0.0542876	0.0453423	0.00225103	0.215058	1.11478	1.00225	1.23993
ebi-a-GCST90001607	IHSeZZ	outcome	|| id:ebi-a-GCST90001607	Inverse variance weighted	16	-0.0556349	0.0527271	0.291357	-0.15898	0.0477102	0.945884	0.853013	1.04887
ebi-a-GCST90001608	qCliI4	outcome	|| id:ebi-a-GCST90001608	Inverse variance weighted	21	0.0669345	0.0403594	0.0972241	-0.0121698	0.146039	1.06923	0.987904	1.15724
ebi-a-GCST90001609	eZyCq0	outcome	|| id:ebi-a-GCST90001609	Inverse variance weighted	15	0.0170239	0.0309095	0.581795	-0.0435588	0.0776065	1.01717	0.957376	1.0807
ebi-a-GCST90001610	bSlzZy	outcome	|| id:ebi-a-GCST90001610	Inverse variance weighted	19	0.0151672	0.0374669	0.685613	-0.0582679	0.0886022	1.01528	0.943397	1.09265
ebi-a-GCST90001611	PGCDBX	outcome	|| id:ebi-a-GCST90001611	Inverse variance weighted	14	-0.0266739	0.0437442	0.542015	-0.112413	0.0590648	0.973679	0.893676	1.06084
ebi-a-GCST90001612	BpxoVq	outcome	|| id:ebi-a-GCST90001612	Inverse variance weighted	18	-0.0205311	0.0300744	0.494811	-0.0794771	0.0384148	0.979678	0.923599	1.03916
ebi-a-GCST90001613	3QAqJz	outcome	|| id:ebi-a-GCST90001613	Inverse variance weighted	20	0.0064781	0.0192766	0.736825	-0.031304	0.0442602	1.0065	0.969181	1.04525
ebi-a-GCST90001614	Vw0E6U	outcome	|| id:ebi-a-GCST90001614	Inverse variance weighted	14	-0.0127402	0.0528995	0.809681	-0.116423	0.0909429	0.987341	0.890098	1.09521
ebi-a-GCST90001615	HNTc3c	outcome	|| id:ebi-a-GCST90001615	Inverse variance weighted	19	-0.0487541	0.0466827	0.296313	-0.140252	0.0427439	0.952415	0.869139	1.04367
ebi-a-GCST90001616	F90mku	outcome	|| id:ebi-a-GCST90001616	Inverse variance weighted	18	-0.00159414	0.0222116	0.942784	-0.0451288	0.0419405	0.998407	0.955874	1.04283
ebi-a-GCST90001617	hK0KGb	outcome	|| id:ebi-a-GCST90001617	Inverse variance weighted	20	-0.00687129	0.0155538	0.658651	-0.0373567	0.0236141	0.993152	0.963333	1.0239
ebi-a-GCST90001618	gcUpTa	outcome	|| id:ebi-a-GCST90001618	Inverse variance weighted	30	-0.00514527	0.0167801	0.759126	-0.0380343	0.0277438	0.994868	0.96268	1.02813
ebi-a-GCST90001619	A0pUCe	outcome	|| id:ebi-a-GCST90001619	Inverse variance weighted	31	-0.00724401	0.0155842	0.642052	-0.037789	0.023301	0.992782	0.962916	1.02357
ebi-a-GCST90001620	pxtaHU	outcome	|| id:ebi-a-GCST90001620	Inverse variance weighted	25	-0.0138861	0.0186372	0.456226	-0.050415	0.0226428	0.98621	0.950835	1.0229
ebi-a-GCST90001621	Q5CuXT	outcome	|| id:ebi-a-GCST90001621	Inverse variance weighted	34	-0.035526	0.0241708	0.141619	-0.0829009	0.0118488	0.965098	0.920442	1.01192
ebi-a-GCST90001622	fl635j	outcome	|| id:ebi-a-GCST90001622	Inverse variance weighted	32	-0.00836004	0.0220018	0.703968	-0.0514836	0.0347635	0.991675	0.949819	1.03537
ebi-a-GCST90001623	Os0zcM	outcome	|| id:ebi-a-GCST90001623	Inverse variance weighted	33	-0.0144661	0.0227176	0.524268	-0.0589927	0.0300604	0.985638	0.942714	1.03052
ebi-a-GCST90001624	B7ZvNC	outcome	|| id:ebi-a-GCST90001624	Inverse variance weighted	24	-0.0012279	0.0185288	0.947163	-0.0375443	0.0350885	0.998773	0.963152	1.03571
ebi-a-GCST90001625	MSfC3W	outcome	|| id:ebi-a-GCST90001625	Inverse variance weighted	25	-0.0312652	0.0435227	0.472533	-0.11657	0.0540394	0.969219	0.889968	1.05553
ebi-a-GCST90001626	ZrdN1v	outcome	|| id:ebi-a-GCST90001626	Inverse variance weighted	21	-0.076716	0.0533914	0.150758	-0.181363	0.0279312	0.926153	0.834132	1.02832
ebi-a-GCST90001627	XfXzTW	outcome	|| id:ebi-a-GCST90001627	Inverse variance weighted	34	-0.0294704	0.0159547	0.0647286	-0.0607415	0.00180083	0.97096	0.941066	1.0018
ebi-a-GCST90001628	KLrFxF	outcome	|| id:ebi-a-GCST90001628	Inverse variance weighted	30	-0.0228517	0.0163481	0.162166	-0.0548939	0.00919047	0.977407	0.946586	1.00923
ebi-a-GCST90001629	Aab6Od	outcome	|| id:ebi-a-GCST90001629	Inverse variance weighted	30	-0.0201578	0.021759	0.354232	-0.0628054	0.0224898	0.980044	0.939126	1.02274
ebi-a-GCST90001630	g6cO9M	outcome	|| id:ebi-a-GCST90001630	Inverse variance weighted	26	-0.0238608	0.0321716	0.458286	-0.0869172	0.0391956	0.976422	0.916753	1.03997
ebi-a-GCST90001631	zslf7U	outcome	|| id:ebi-a-GCST90001631	Inverse variance weighted	27	0.0286822	0.030449	0.346204	-0.0309977	0.0883622	1.0291	0.969478	1.09238
ebi-a-GCST90001632	ae1Jni	outcome	|| id:ebi-a-GCST90001632	Inverse variance weighted	27	5.14e-06	0.0316125	0.99987	-0.0619554	0.0619657	1.00001	0.939925	1.06393
ebi-a-GCST90001633	pRok5j	outcome	|| id:ebi-a-GCST90001633	Inverse variance weighted	27	0.0444484	0.0284409	0.118091	-0.0112956	0.100193	1.04545	0.988768	1.10538
ebi-a-GCST90001634	fuGTgx	outcome	|| id:ebi-a-GCST90001634	Inverse variance weighted	19	-0.0127044	0.0378081	0.736854	-0.0868082	0.0613995	0.987376	0.916853	1.06332
ebi-a-GCST90001635	QABhzX	outcome	|| id:ebi-a-GCST90001635	Inverse variance weighted	26	0.00139549	0.0334016	0.966675	-0.0640717	0.0668627	1.0014	0.937938	1.06915
ebi-a-GCST90001636	lMtv2F	outcome	|| id:ebi-a-GCST90001636	Inverse variance weighted	10	-0.0768096	0.0544952	0.158695	-0.18362	0.030001	0.926066	0.832252	1.03046
ebi-a-GCST90001637	EvYwR1	outcome	|| id:ebi-a-GCST90001637	Inverse variance weighted	30	-0.0460157	0.0326741	0.159035	-0.110057	0.0180255	0.955027	0.895783	1.01819
ebi-a-GCST90001638	0QIOBi	outcome	|| id:ebi-a-GCST90001638	Inverse variance weighted	29	-0.0371697	0.030398	0.221417	-0.0967499	0.0224104	0.963513	0.907783	1.02266
ebi-a-GCST90001639	9uZk6S	outcome	|| id:ebi-a-GCST90001639	Inverse variance weighted	18	0.00145867	0.0384344	0.969726	-0.0738728	0.0767901	1.00146	0.92879	1.07982
ebi-a-GCST90001640	BEIaOT	outcome	|| id:ebi-a-GCST90001640	Inverse variance weighted	6	-0.0875342	0.138714	0.528013	-0.359413	0.184345	0.916188	0.698086	1.20243
ebi-a-GCST90001641	DCRFVZ	outcome	|| id:ebi-a-GCST90001641	Inverse variance weighted	20	-0.00448496	0.0276563	0.871174	-0.0586913	0.0497214	0.995525	0.942998	1.05098
ebi-a-GCST90001642	pRgD9z	outcome	|| id:ebi-a-GCST90001642	Inverse variance weighted	30	0.0372767	0.02971	0.209593	-0.0209549	0.0955083	1.03798	0.979263	1.10022
ebi-a-GCST90001643	08Xlgt	outcome	|| id:ebi-a-GCST90001643	Inverse variance weighted	29	-0.00716956	0.0171879	0.676585	-0.0408579	0.0265187	0.992856	0.959966	1.02687
ebi-a-GCST90001644	KqV13w	outcome	|| id:ebi-a-GCST90001644	Inverse variance weighted	34	0.0341277	0.0241543	0.157684	-0.0132147	0.0814702	1.03472	0.986872	1.08488
ebi-a-GCST90001645	iWXSgh	outcome	|| id:ebi-a-GCST90001645	Inverse variance weighted	22	-0.00990405	0.032415	0.759956	-0.0734375	0.0536293	0.990145	0.929194	1.05509
ebi-a-GCST90001646	mvKPoO	outcome	|| id:ebi-a-GCST90001646	Inverse variance weighted	27	0.00982126	0.0168365	0.559671	-0.0231784	0.0428209	1.00987	0.977088	1.04375
ebi-a-GCST90001647	pOauti	outcome	|| id:ebi-a-GCST90001647	Inverse variance weighted	27	0.00364681	0.0221493	0.869222	-0.0397659	0.0470595	1.00365	0.961014	1.04818
ebi-a-GCST90001648	GVGPyh	outcome	|| id:ebi-a-GCST90001648	Inverse variance weighted	17	-0.022127	0.035188	0.529466	-0.0910954	0.0468415	0.978116	0.912931	1.04796
ebi-a-GCST90001649	vU8kwt	outcome	|| id:ebi-a-GCST90001649	Inverse variance weighted	23	-0.00180664	0.0284923	0.949442	-0.0576516	0.0540383	0.998195	0.943979	1.05553
ebi-a-GCST90001650	MP7hO3	outcome	|| id:ebi-a-GCST90001650	Inverse variance weighted	23	-0.0141118	0.0348541	0.685564	-0.082426	0.0542023	0.985987	0.92088	1.0557
ebi-a-GCST90001651	tLkQnP	outcome	|| id:ebi-a-GCST90001651	Inverse variance weighted	24	0.0351367	0.0338682	0.299525	-0.031245	0.101518	1.03576	0.969238	1.10685
ebi-a-GCST90001652	fdCo1Y	outcome	|| id:ebi-a-GCST90001652	Inverse variance weighted	25	0.0149543	0.0252158	0.553144	-0.0344685	0.0643772	1.01507	0.966119	1.06649
ebi-a-GCST90001653	e3Ef0h	outcome	|| id:ebi-a-GCST90001653	Inverse variance weighted	27	-0.00587546	0.0244347	0.809977	-0.0537674	0.0420165	0.994142	0.947653	1.04291
ebi-a-GCST90001654	n3bs7v	outcome	|| id:ebi-a-GCST90001654	Inverse variance weighted	31	-0.0352989	0.0265681	0.183973	-0.0873723	0.0167745	0.965317	0.916336	1.01692
ebi-a-GCST90001655	iv9ZBF	outcome	|| id:ebi-a-GCST90001655	Inverse variance weighted	23	-0.0272352	0.0317126	0.390443	-0.0893919	0.0349214	0.973132	0.914487	1.03554
ebi-a-GCST90001656	AViI90	outcome	|| id:ebi-a-GCST90001656	Inverse variance weighted	27	0.00587546	0.0244347	0.809977	-0.0420165	0.0537674	1.00589	0.958854	1.05524
ebi-a-GCST90001657	VZA0X9	outcome	|| id:ebi-a-GCST90001657	Inverse variance weighted	12	-0.0443505	0.0522385	0.395881	-0.146738	0.0580369	0.956619	0.86352	1.05975
ebi-a-GCST90001658	K6iyoO	outcome	|| id:ebi-a-GCST90001658	Inverse variance weighted	31	-0.00656118	0.0134958	0.626851	-0.033013	0.0198906	0.99346	0.967526	1.02009
ebi-a-GCST90001659	JJZS8F	outcome	|| id:ebi-a-GCST90001659	Inverse variance weighted	25	0.0175008	0.0168497	0.298972	-0.0155246	0.0505262	1.01765	0.984595	1.05182
ebi-a-GCST90001660	VikmSt	outcome	|| id:ebi-a-GCST90001660	Inverse variance weighted	29	-0.00861574	0.0161958	0.594745	-0.0403596	0.0231281	0.991421	0.960444	1.0234
ebi-a-GCST90001661	lWvHuH	outcome	|| id:ebi-a-GCST90001661	Inverse variance weighted	25	0.00583413	0.0262809	0.824321	-0.0456765	0.0573448	1.00585	0.955351	1.05902
ebi-a-GCST90001662	jToKQA	outcome	|| id:ebi-a-GCST90001662	Inverse variance weighted	15	-0.0209116	0.0124462	0.0929262	-0.0453061	0.00348294	0.979306	0.955705	1.00349
ebi-a-GCST90001663	7URggW	outcome	|| id:ebi-a-GCST90001663	Inverse variance weighted	28	-0.00183456	0.0219939	0.933524	-0.0449425	0.0412734	0.998167	0.956052	1.04214
ebi-a-GCST90001664	wMDitP	outcome	|| id:ebi-a-GCST90001664	Inverse variance weighted	40	0.00418679	0.00374512	0.263595	-0.00315364	0.0115272	1.0042	0.996851	1.01159
ebi-a-GCST90001665	IagII8	outcome	|| id:ebi-a-GCST90001665	Inverse variance weighted	27	0.0201405	0.0136428	0.139871	-0.0065994	0.0468804	1.02034	0.993422	1.048
ebi-a-GCST90001666	RNjVsA	outcome	|| id:ebi-a-GCST90001666	Inverse variance weighted	53	0.00659895	0.00265463	0.012925	0.00139588	0.011802	1.00662	1.0014	1.01187
ebi-a-GCST90001667	2FCE1w	outcome	|| id:ebi-a-GCST90001667	Inverse variance weighted	28	-0.00578228	0.00854918	0.498815	-0.0225387	0.0109741	0.994234	0.977713	1.01103
ebi-a-GCST90001668	wNlYhJ	outcome	|| id:ebi-a-GCST90001668	Inverse variance weighted	28	0.00666384	0.0202651	0.742282	-0.0330559	0.0463835	1.00669	0.967485	1.04748
ebi-a-GCST90001669	BZyx5x	outcome	|| id:ebi-a-GCST90001669	Inverse variance weighted	37	-0.00722903	0.00444317	0.103738	-0.0159376	0.0014796	0.992797	0.984189	1.00148
ebi-a-GCST90001670	fyhA6m	outcome	|| id:ebi-a-GCST90001670	Inverse variance weighted	20	0.00868808	0.0311579	0.780368	-0.0523815	0.0697576	1.00873	0.948967	1.07225
ebi-a-GCST90001671	AFzf8U	outcome	|| id:ebi-a-GCST90001671	Inverse variance weighted	21	0.0145164	0.0223929	0.516818	-0.0293736	0.0584064	1.01462	0.971054	1.06015
ebi-a-GCST90001672	aNsrh9	outcome	|| id:ebi-a-GCST90001672	Inverse variance weighted	24	0.0321005	0.021916	0.143001	-0.0108549	0.0750558	1.03262	0.989204	1.07794
ebi-a-GCST90001673	cfj1i4	outcome	|| id:ebi-a-GCST90001673	Inverse variance weighted	18	0.0303547	0.0287885	0.291698	-0.0260707	0.0867802	1.03082	0.974266	1.09066
ebi-a-GCST90001674	2F1jAA	outcome	|| id:ebi-a-GCST90001674	Inverse variance weighted	18	0.022438	0.0221815	0.311748	-0.0210378	0.0659137	1.02269	0.979182	1.06813
ebi-a-GCST90001675	WQRk7z	outcome	|| id:ebi-a-GCST90001675	Inverse variance weighted	29	0.00804493	0.0201492	0.689696	-0.0314475	0.0475374	1.00808	0.969042	1.04869
ebi-a-GCST90001676	XkJjkV	outcome	|| id:ebi-a-GCST90001676	Inverse variance weighted	8	-0.01098	0.0615725	0.858466	-0.131662	0.109702	0.98908	0.876637	1.11595
ebi-a-GCST90001677	Jtwu0c	outcome	|| id:ebi-a-GCST90001677	Inverse variance weighted	25	-0.00226126	0.0314411	0.942665	-0.0638858	0.0593633	0.997741	0.938112	1.06116
ebi-a-GCST90001678	7dTBoc	outcome	|| id:ebi-a-GCST90001678	Inverse variance weighted	25	0.00111849	0.0198107	0.954976	-0.0377106	0.0399476	1.00112	0.962992	1.04076
ebi-a-GCST90001679	le305i	outcome	|| id:ebi-a-GCST90001679	Inverse variance weighted	17	0.0572978	0.0414016	0.166373	-0.0238492	0.138445	1.05897	0.976433	1.14849
ebi-a-GCST90001680	6JwxqX	outcome	|| id:ebi-a-GCST90001680	Inverse variance weighted	22	-0.0026504	0.0348741	0.93942	-0.0710036	0.0657028	0.997353	0.931459	1.06791
ebi-a-GCST90001681	B13R6T	outcome	|| id:ebi-a-GCST90001681	Inverse variance weighted	27	0.0557021	0.0269589	0.0388112	0.00286258	0.108542	1.05728	1.00287	1.11465
ebi-a-GCST90001682	BErKeE	outcome	|| id:ebi-a-GCST90001682	Inverse variance weighted	14	-0.0242803	0.0422239	0.565266	-0.107039	0.0584785	0.976012	0.898491	1.06022
ebi-a-GCST90001683	n5gUIs	outcome	|| id:ebi-a-GCST90001683	Inverse variance weighted	14	0.00976813	0.0271697	0.719204	-0.0434844	0.0630207	1.00982	0.957447	1.06505
ebi-a-GCST90001684	CV6iXp	outcome	|| id:ebi-a-GCST90001684	Inverse variance weighted	13	-0.0158967	0.0334448	0.634565	-0.0814485	0.0496551	0.984229	0.92178	1.05091
ebi-a-GCST90001685	foegUT	outcome	|| id:ebi-a-GCST90001685	Inverse variance weighted	16	-0.018677	0.0555882	0.73688	-0.12763	0.0902759	0.981496	0.880179	1.09448
ebi-a-GCST90001686	dvEH5l	outcome	|| id:ebi-a-GCST90001686	Inverse variance weighted	23	0.00685189	0.0399622	0.863863	-0.0714741	0.0851778	1.00688	0.93102	1.08891
ebi-a-GCST90001687	3wps12	outcome	|| id:ebi-a-GCST90001687	Inverse variance weighted	14	0.0231078	0.0497417	0.642249	-0.0743859	0.120601	1.02338	0.928313	1.12818
ebi-a-GCST90001688	Ks9Lxx	outcome	|| id:ebi-a-GCST90001688	Inverse variance weighted	107	0.00146207	0.00150422	0.33106	-0.0014862	0.00441034	1.00146	0.998515	1.00442
ebi-a-GCST90001689	T8NMrz	outcome	|| id:ebi-a-GCST90001689	Inverse variance weighted	40	0.00705903	0.00351753	0.0447697	0.000164663	0.0139534	1.00708	1.00016	1.01405
ebi-a-GCST90001690	zIc5qU	outcome	|| id:ebi-a-GCST90001690	Inverse variance weighted	58	0.00792753	0.00352829	0.0246499	0.00101208	0.014843	1.00796	1.00101	1.01495
ebi-a-GCST90001691	1c75sZ	outcome	|| id:ebi-a-GCST90001691	Inverse variance weighted	26	-0.0100409	0.0103412	0.331568	-0.0303098	0.0102279	0.990009	0.970145	1.01028
ebi-a-GCST90001692	PnyIxq	outcome	|| id:ebi-a-GCST90001692	Inverse variance weighted	27	-0.00355526	0.00440472	0.419582	-0.0121885	0.005078	0.996451	0.987885	1.00509
ebi-a-GCST90001693	AD2b33	outcome	|| id:ebi-a-GCST90001693	Inverse variance weighted	29	-0.0188003	0.0106358	0.0771195	-0.0396464	0.00204579	0.981375	0.961129	1.00205
ebi-a-GCST90001694	SH1I9d	outcome	|| id:ebi-a-GCST90001694	Inverse variance weighted	22	-0.000682971	0.0271685	0.979945	-0.0539333	0.0525674	0.999317	0.947495	1.05397
ebi-a-GCST90001695	b4gFQ8	outcome	|| id:ebi-a-GCST90001695	Inverse variance weighted	343	-3.02e-06	1.01e-05	0.763503	-2.27e-05	1.67e-05	0.999997	0.999977	1.00002
ebi-a-GCST90001696	1889tO	outcome	|| id:ebi-a-GCST90001696	Inverse variance weighted	50	-0.000883362	0.000448854	0.0490636	-0.00176312	-3.61e-06	0.999117	0.998238	0.999996
ebi-a-GCST90001697	2FJbmw	outcome	|| id:ebi-a-GCST90001697	Inverse variance weighted	176	-0.000376131	0.000353643	0.287515	-0.00106927	0.00031701	0.999624	0.998931	1.00032
ebi-a-GCST90001698	MCkxYk	outcome	|| id:ebi-a-GCST90001698	Inverse variance weighted	715	2.88e-06	5.67e-06	0.610982	-8.23e-06	1.4e-05	1	0.999992	1.00001
ebi-a-GCST90001699	RZG2dU	outcome	|| id:ebi-a-GCST90001699	Inverse variance weighted	31	4.75e-05	0.000360764	0.895167	-0.00065956	0.000754635	1.00005	0.999341	1.00075
ebi-a-GCST90001700	3XB7bB	outcome	|| id:ebi-a-GCST90001700	Inverse variance weighted	205	-5.07e-05	0.000238747	0.831783	-0.000518658	0.00041723	0.999949	0.999481	1.00042
ebi-a-GCST90001701	IjwrSi	outcome	|| id:ebi-a-GCST90001701	Inverse variance weighted	17	0.0314941	0.0214609	0.142238	-0.0105694	0.0735575	1.032	0.989486	1.07633
ebi-a-GCST90001702	LEyFgo	outcome	|| id:ebi-a-GCST90001702	Inverse variance weighted	19	-0.0155639	0.0208223	0.454783	-0.0563756	0.0252477	0.984557	0.945184	1.02557
ebi-a-GCST90001703	5uJabT	outcome	|| id:ebi-a-GCST90001703	Inverse variance weighted	18	-0.00204572	0.0189616	0.914085	-0.0392105	0.0351191	0.997956	0.961548	1.03574
ebi-a-GCST90001704	UglIeq	outcome	|| id:ebi-a-GCST90001704	Inverse variance weighted	22	0.0079074	0.0205192	0.699966	-0.0323102	0.048125	1.00794	0.968206	1.0493
ebi-a-GCST90001705	KcCTF3	outcome	|| id:ebi-a-GCST90001705	Inverse variance weighted	22	-0.000131247	0.0214837	0.995126	-0.0422393	0.0419768	0.999869	0.95864	1.04287
ebi-a-GCST90001706	wvFVeV	outcome	|| id:ebi-a-GCST90001706	Inverse variance weighted	28	0.012039	0.0168128	0.473953	-0.0209141	0.044992	1.01211	0.979303	1.04602
ebi-a-GCST90001707	AK9Myc	outcome	|| id:ebi-a-GCST90001707	Inverse variance weighted	19	-0.0042644	0.0189217	0.821691	-0.041351	0.0328222	0.995745	0.959492	1.03337
ebi-a-GCST90001708	GOpD6s	outcome	|| id:ebi-a-GCST90001708	Inverse variance weighted	27	-0.0237769	0.0177951	0.181501	-0.0586552	0.0111015	0.976504	0.943032	1.01116
ebi-a-GCST90001709	35QlVJ	outcome	|| id:ebi-a-GCST90001709	Inverse variance weighted	25	0.00315141	0.0154943	0.838829	-0.0272173	0.0335201	1.00316	0.97315	1.03409
ebi-a-GCST90001710	RGAgZ7	outcome	|| id:ebi-a-GCST90001710	Inverse variance weighted	22	0.00389325	0.0212543	0.854661	-0.0377652	0.0455517	1.0039	0.962939	1.04661
ebi-a-GCST90001711	gaAOCR	outcome	|| id:ebi-a-GCST90001711	Inverse variance weighted	18	-0.00644758	0.0189397	0.733536	-0.0435695	0.0306743	0.993573	0.957366	1.03115
ebi-a-GCST90001712	ouKcSg	outcome	|| id:ebi-a-GCST90001712	Inverse variance weighted	17	-0.0174202	0.017691	0.324774	-0.0520945	0.0172541	0.982731	0.949239	1.0174
ebi-a-GCST90001713	b0FS4N	outcome	|| id:ebi-a-GCST90001713	Inverse variance weighted	15	0.017926	0.036543	0.623748	-0.0536984	0.0895504	1.01809	0.947718	1.09368
ebi-a-GCST90001714	HlQMzU	outcome	|| id:ebi-a-GCST90001714	Inverse variance weighted	4	-0.0206411	0.0611843	0.735846	-0.140562	0.0992801	0.97957	0.868869	1.10438
ebi-a-GCST90001715	f16qAb	outcome	|| id:ebi-a-GCST90001715	Inverse variance weighted	17	-0.00493771	0.0185673	0.790289	-0.0413297	0.0314543	0.995074	0.959513	1.03195
ebi-a-GCST90001716	HQYw1I	outcome	|| id:ebi-a-GCST90001716	Inverse variance weighted	23	0.00155397	0.0208148	0.940488	-0.0392431	0.042351	1.00156	0.961517	1.04326
ebi-a-GCST90001717	THxjM5	outcome	|| id:ebi-a-GCST90001717	Inverse variance weighted	24	-0.00167177	0.0194989	0.931676	-0.0398896	0.036546	0.99833	0.960896	1.03722
ebi-a-GCST90001718	q9TIKc	outcome	|| id:ebi-a-GCST90001718	Inverse variance weighted	19	-0.0223949	0.0227122	0.324119	-0.0669109	0.022121	0.977854	0.935279	1.02237
ebi-a-GCST90001719	OitDle	outcome	|| id:ebi-a-GCST90001719	Inverse variance weighted	24	0.00486387	0.0215636	0.821544	-0.0374007	0.0471285	1.00488	0.96329	1.04826
ebi-a-GCST90001720	o2a0Qw	outcome	|| id:ebi-a-GCST90001720	Inverse variance weighted	24	-0.0270334	0.0205704	0.188782	-0.0673514	0.0132845	0.973329	0.934867	1.01337
ebi-a-GCST90001721	VkwiBM	outcome	|| id:ebi-a-GCST90001721	Inverse variance weighted	21	0.00201561	0.0305615	0.947416	-0.0578849	0.0619162	1.00202	0.943759	1.06387
ebi-a-GCST90001722	qIXTYg	outcome	|| id:ebi-a-GCST90001722	Inverse variance weighted	19	-0.0215895	0.0332917	0.516665	-0.0868412	0.0436623	0.978642	0.916823	1.04463
ebi-a-GCST90001723	dEjUth	outcome	|| id:ebi-a-GCST90001723	Inverse variance weighted	29	-0.0465381	0.0226312	0.0397471	-0.0908953	-0.00218091	0.954528	0.913113	0.997821
ebi-a-GCST90001724	nvVeSN	outcome	|| id:ebi-a-GCST90001724	Inverse variance weighted	33	-0.0258791	0.0152292	0.0892614	-0.0557284	0.00397016	0.974453	0.945796	1.00398
ebi-a-GCST90001725	7cwXUz	outcome	|| id:ebi-a-GCST90001725	Inverse variance weighted	25	-0.0145608	0.0133614	0.275816	-0.0407491	0.0116275	0.985545	0.96007	1.0117
ebi-a-GCST90001726	FhNCN6	outcome	|| id:ebi-a-GCST90001726	Inverse variance weighted	31	-0.0160258	0.0138856	0.248445	-0.0432416	0.0111899	0.984102	0.95768	1.01125
ebi-a-GCST90001727	fypvv0	outcome	|| id:ebi-a-GCST90001727	Inverse variance weighted	19	-0.00445572	0.0157662	0.777474	-0.0353575	0.0264461	0.995554	0.96526	1.0268
ebi-a-GCST90001728	5CQYqs	outcome	|| id:ebi-a-GCST90001728	Inverse variance weighted	21	-0.00638196	0.0134302	0.634647	-0.0327051	0.0199411	0.993638	0.967824	1.02014
ebi-a-GCST90001729	rm0AIc	outcome	|| id:ebi-a-GCST90001729	Inverse variance weighted	21	-0.0325037	0.0259459	0.210298	-0.0833576	0.0183503	0.968019	0.920022	1.01852
ebi-a-GCST90001730	bM8ftQ	outcome	|| id:ebi-a-GCST90001730	Inverse variance weighted	24	-0.0196363	0.0148987	0.187508	-0.0488377	0.00956514	0.980555	0.952336	1.00961
ebi-a-GCST90001731	eDUXJm	outcome	|| id:ebi-a-GCST90001731	Inverse variance weighted	23	-0.0632593	0.0332675	0.0572318	-0.128464	0.00194494	0.9387	0.879446	1.00195
ebi-a-GCST90001732	sPagq7	outcome	|| id:ebi-a-GCST90001732	Inverse variance weighted	26	-0.0833842	0.0317434	0.0086188	-0.145601	-0.021167	0.919998	0.864502	0.979055
ebi-a-GCST90001733	csvVnR	outcome	|| id:ebi-a-GCST90001733	Inverse variance weighted	22	0.041723	0.0350546	0.233958	-0.0269841	0.11043	1.04261	0.973377	1.11676
ebi-a-GCST90001734	NfgSDf	outcome	|| id:ebi-a-GCST90001734	Inverse variance weighted	18	0.0300663	0.0319	0.345928	-0.0324577	0.0925903	1.03052	0.968063	1.09701
ebi-a-GCST90001735	3UrjpK	outcome	|| id:ebi-a-GCST90001735	Inverse variance weighted	27	-0.0283678	0.0243154	0.243347	-0.076026	0.0192903	0.972031	0.926792	1.01948
ebi-a-GCST90001736	MtfJG7	outcome	|| id:ebi-a-GCST90001736	Inverse variance weighted	24	-0.0148814	0.0341552	0.663054	-0.0818255	0.0520627	0.985229	0.921433	1.05344
ebi-a-GCST90001737	tRL3D8	outcome	|| id:ebi-a-GCST90001737	Inverse variance weighted	28	-0.0269477	0.0140383	0.0549105	-0.0544628	0.000567379	0.973412	0.946994	1.00057
ebi-a-GCST90001738	2UcjmZ	outcome	|| id:ebi-a-GCST90001738	Inverse variance weighted	21	-0.0214215	0.0206135	0.298713	-0.0618239	0.018981	0.978806	0.940048	1.01916
ebi-a-GCST90001739	4p7mTq	outcome	|| id:ebi-a-GCST90001739	Inverse variance weighted	23	-0.0412462	0.0388474	0.28835	-0.117387	0.0348947	0.959593	0.889241	1.03551
ebi-a-GCST90001740	E3tEYn	outcome	|| id:ebi-a-GCST90001740	Inverse variance weighted	27	-0.0523129	0.029773	0.0789077	-0.110668	0.00604216	0.949032	0.895236	1.00606
ebi-a-GCST90001741	qx4fiD	outcome	|| id:ebi-a-GCST90001741	Inverse variance weighted	27	-0.0100932	0.0131795	0.443783	-0.035925	0.0157387	0.989958	0.964713	1.01586
ebi-a-GCST90001742	4Fd8ps	outcome	|| id:ebi-a-GCST90001742	Inverse variance weighted	26	0.0106472	0.0244695	0.663475	-0.037313	0.0586073	1.0107	0.963375	1.06036
ebi-a-GCST90001743	yodAoy	outcome	|| id:ebi-a-GCST90001743	Inverse variance weighted	23	-0.00729193	0.0305578	0.811394	-0.0671852	0.0526013	0.992735	0.935022	1.05401
ebi-a-GCST90001744	jqsqrt	outcome	|| id:ebi-a-GCST90001744	Inverse variance weighted	16	-0.0133683	0.0434514	0.75834	-0.098533	0.0717964	0.986721	0.906166	1.07444
ebi-a-GCST90001745	DTRXAe	outcome	|| id:ebi-a-GCST90001745	Inverse variance weighted	29	-0.0103117	0.0257894	0.689271	-0.0608589	0.0402354	0.989741	0.940956	1.04106
ebi-a-GCST90001746	8RrFD2	outcome	|| id:ebi-a-GCST90001746	Inverse variance weighted	23	0.00690283	0.028855	0.810931	-0.0496529	0.0634586	1.00693	0.95156	1.06552
ebi-a-GCST90001747	BR59JL	outcome	|| id:ebi-a-GCST90001747	Inverse variance weighted	23	0.000719271	0.0139247	0.958804	-0.0265732	0.0280118	1.00072	0.973777	1.02841
ebi-a-GCST90001748	DmVN0R	outcome	|| id:ebi-a-GCST90001748	Inverse variance weighted	25	0.00213099	0.029072	0.941567	-0.0548502	0.0591122	1.00213	0.946627	1.06089
ebi-a-GCST90001749	KlORAd	outcome	|| id:ebi-a-GCST90001749	Inverse variance weighted	17	0.0566167	0.0264032	0.0320076	0.00486652	0.108367	1.05825	1.00488	1.11446
ebi-a-GCST90001750	b1eVqP	outcome	|| id:ebi-a-GCST90001750	Inverse variance weighted	19	0.011501	0.0307106	0.708037	-0.0486919	0.0716938	1.01157	0.952475	1.07433
ebi-a-GCST90001751	qAQVs6	outcome	|| id:ebi-a-GCST90001751	Inverse variance weighted	26	0.0127677	0.0223856	0.568436	-0.031108	0.0566435	1.01285	0.969371	1.05828
ebi-a-GCST90001752	D9uLds	outcome	|| id:ebi-a-GCST90001752	Inverse variance weighted	27	-0.00227832	0.0392451	0.953706	-0.0791987	0.0746421	0.997724	0.923856	1.0775
ebi-a-GCST90001753	gpzFD1	outcome	|| id:ebi-a-GCST90001753	Inverse variance weighted	28	0.00325694	0.0298165	0.913018	-0.0551834	0.0616973	1.00326	0.946312	1.06364
ebi-a-GCST90001754	TRW0ZI	outcome	|| id:ebi-a-GCST90001754	Inverse variance weighted	19	-0.00801188	0.0404727	0.843078	-0.0873384	0.0713146	0.99202	0.916367	1.07392
ebi-a-GCST90001755	Of0TnE	outcome	|| id:ebi-a-GCST90001755	Inverse variance weighted	27	0.0526834	0.0400414	0.188267	-0.0257978	0.131165	1.0541	0.974532	1.14016
ebi-a-GCST90001756	DGsc8U	outcome	|| id:ebi-a-GCST90001756	Inverse variance weighted	16	-0.00864902	0.0158114	0.58437	-0.0396393	0.0223413	0.991388	0.961136	1.02259
ebi-a-GCST90001757	pmRxaW	outcome	|| id:ebi-a-GCST90001757	Inverse variance weighted	34	0.0100866	0.0100876	0.317361	-0.00968517	0.0298583	1.01014	0.990362	1.03031
ebi-a-GCST90001758	nFznxr	outcome	|| id:ebi-a-GCST90001758	Inverse variance weighted	28	0.0117737	0.0303856	0.698404	-0.0477822	0.0713296	1.01184	0.953341	1.07394
ebi-a-GCST90001759	dP8XGX	outcome	|| id:ebi-a-GCST90001759	Inverse variance weighted	23	-0.00907936	0.0133015	0.49487	-0.0351502	0.0169915	0.990962	0.96546	1.01714
ebi-a-GCST90001760	hm7oVf	outcome	|| id:ebi-a-GCST90001760	Inverse variance weighted	22	-0.00476585	0.0235789	0.83982	-0.0509805	0.0414488	0.995245	0.950297	1.04232
ebi-a-GCST90001761	oOw3aH	outcome	|| id:ebi-a-GCST90001761	Inverse variance weighted	31	0.00440432	0.0286716	0.877915	-0.0517921	0.0606007	1.00441	0.949526	1.06247
ebi-a-GCST90001762	Igr1dM	outcome	|| id:ebi-a-GCST90001762	Inverse variance weighted	19	0.00194061	0.0154053	0.899755	-0.0282538	0.032135	1.00194	0.972142	1.03266
ebi-a-GCST90001763	I7v7Bg	outcome	|| id:ebi-a-GCST90001763	Inverse variance weighted	22	0.0196103	0.0108587	0.0709247	-0.00167268	0.0408933	1.0198	0.998329	1.04174
ebi-a-GCST90001764	nJqMgl	outcome	|| id:ebi-a-GCST90001764	Inverse variance weighted	3	0.0731606	0.0587187	0.212783	-0.0419281	0.188249	1.0759	0.958939	1.20713
ebi-a-GCST90001765	rzTSj1	outcome	|| id:ebi-a-GCST90001765	Inverse variance weighted	25	0.00907238	0.014601	0.534368	-0.0195456	0.0376904	1.00911	0.980644	1.03841
ebi-a-GCST90001766	kXag13	outcome	|| id:ebi-a-GCST90001766	Inverse variance weighted	21	0.0343635	0.0197337	0.0816197	-0.00431448	0.0730415	1.03496	0.995695	1.07578
ebi-a-GCST90001767	kTlmy6	outcome	|| id:ebi-a-GCST90001767	Inverse variance weighted	21	0.0112763	0.0177821	0.52599	-0.0235767	0.0461293	1.01134	0.976699	1.04721
ebi-a-GCST90001768	nxb67I	outcome	|| id:ebi-a-GCST90001768	Inverse variance weighted	25	0.0308167	0.0203656	0.130236	-0.00909992	0.0707334	1.0313	0.990941	1.0733
ebi-a-GCST90001769	L34jll	outcome	|| id:ebi-a-GCST90001769	Inverse variance weighted	29	-0.0210905	0.0164676	0.200289	-0.053367	0.011186	0.97913	0.948032	1.01125
ebi-a-GCST90001770	E4yvfb	outcome	|| id:ebi-a-GCST90001770	Inverse variance weighted	7	-0.0130685	0.0580386	0.821848	-0.126824	0.100687	0.987017	0.880889	1.10593
ebi-a-GCST90001771	A9795L	outcome	|| id:ebi-a-GCST90001771	Inverse variance weighted	31	0.023761	0.0168172	0.157686	-0.00920077	0.0567228	1.02405	0.990841	1.05836
ebi-a-GCST90001772	BtLWzf	outcome	|| id:ebi-a-GCST90001772	Inverse variance weighted	25	0.0198594	0.0159375	0.212735	-0.0113781	0.0510969	1.02006	0.988686	1.05242
ebi-a-GCST90001773	GIx9Gc	outcome	|| id:ebi-a-GCST90001773	Inverse variance weighted	38	0.014442	0.0162081	0.372908	-0.0173258	0.0462098	1.01455	0.982823	1.04729
ebi-a-GCST90001774	pSFrD8	outcome	|| id:ebi-a-GCST90001774	Inverse variance weighted	20	0.0528416	0.0371592	0.155017	-0.0199905	0.125674	1.05426	0.980208	1.13391
ebi-a-GCST90001775	EEL7gi	outcome	|| id:ebi-a-GCST90001775	Inverse variance weighted	25	-0.0175442	0.0188067	0.350886	-0.0544054	0.0193169	0.982609	0.947048	1.0195
ebi-a-GCST90001776	qlYk63	outcome	|| id:ebi-a-GCST90001776	Inverse variance weighted	19	-0.0353209	0.0292335	0.226959	-0.0926186	0.0219769	0.965296	0.911541	1.02222
ebi-a-GCST90001777	T2fr5L	outcome	|| id:ebi-a-GCST90001777	Inverse variance weighted	24	-0.00545783	0.00923126	0.554364	-0.0235511	0.0126354	0.994557	0.976724	1.01272
ebi-a-GCST90001778	6wOMj5	outcome	|| id:ebi-a-GCST90001778	Inverse variance weighted	26	0.007256	0.0143485	0.613069	-0.020867	0.035379	1.00728	0.979349	1.03601
ebi-a-GCST90001779	LkISPn	outcome	|| id:ebi-a-GCST90001779	Inverse variance weighted	24	-0.00661245	0.0159093	0.677678	-0.0377947	0.0245698	0.993409	0.962911	1.02487
ebi-a-GCST90001780	DHnyNj	outcome	|| id:ebi-a-GCST90001780	Inverse variance weighted	28	-0.00870292	0.0104651	0.405629	-0.0292146	0.0118088	0.991335	0.971208	1.01188
ebi-a-GCST90001781	LpLedj	outcome	|| id:ebi-a-GCST90001781	Inverse variance weighted	25	0.0182919	0.0175424	0.297076	-0.0160912	0.052675	1.01846	0.984038	1.05409
ebi-a-GCST90001782	0xCVVP	outcome	|| id:ebi-a-GCST90001782	Inverse variance weighted	24	-0.00300394	0.0175756	0.86429	-0.037452	0.0314442	0.997001	0.963241	1.03194
ebi-a-GCST90001783	MTW7yz	outcome	|| id:ebi-a-GCST90001783	Inverse variance weighted	13	-0.0439523	0.0448096	0.326658	-0.131779	0.0438746	0.957	0.876535	1.04485
ebi-a-GCST90001784	f6jW1m	outcome	|| id:ebi-a-GCST90001784	Inverse variance weighted	23	-0.0194448	0.0183125	0.288311	-0.0553374	0.0164477	0.980743	0.946166	1.01658
ebi-a-GCST90001785	WiMbS8	outcome	|| id:ebi-a-GCST90001785	Inverse variance weighted	26	0.0228639	0.0353464	0.517727	-0.046415	0.0921429	1.02313	0.954646	1.09652
ebi-a-GCST90001786	ZLIMX2	outcome	|| id:ebi-a-GCST90001786	Inverse variance weighted	21	-0.0211329	0.0415087	0.610669	-0.10249	0.0602242	0.979089	0.902587	1.06207
ebi-a-GCST90001787	LPscjB	outcome	|| id:ebi-a-GCST90001787	Inverse variance weighted	22	0.00665698	0.0236916	0.778722	-0.0397785	0.0530924	1.00668	0.961002	1.05453
ebi-a-GCST90001788	Sk0ld1	outcome	|| id:ebi-a-GCST90001788	Inverse variance weighted	20	-0.0243961	0.0394207	0.536005	-0.101661	0.0528685	0.975899	0.903336	1.05429
ebi-a-GCST90001789	7VS1TX	outcome	|| id:ebi-a-GCST90001789	Inverse variance weighted	20	0.00506927	0.0298246	0.865034	-0.053387	0.0635255	1.00508	0.948013	1.06559
ebi-a-GCST90001790	jSyPaX	outcome	|| id:ebi-a-GCST90001790	Inverse variance weighted	24	-0.00866008	0.0215455	0.687725	-0.0508893	0.0335691	0.991377	0.950384	1.03414
ebi-a-GCST90001791	BR7RAw	outcome	|| id:ebi-a-GCST90001791	Inverse variance weighted	23	-0.0343031	0.0298637	0.250698	-0.0928358	0.0242297	0.966279	0.911343	1.02453
ebi-a-GCST90001792	9Z775U	outcome	|| id:ebi-a-GCST90001792	Inverse variance weighted	24	-0.00190687	0.0135718	0.888262	-0.0285075	0.0246938	0.998095	0.971895	1.025
ebi-a-GCST90001793	aKkoD2	outcome	|| id:ebi-a-GCST90001793	Inverse variance weighted	20	0.0234701	0.0368674	0.524381	-0.0487901	0.0957303	1.02375	0.952381	1.10046
ebi-a-GCST90001794	GWPlBW	outcome	|| id:ebi-a-GCST90001794	Inverse variance weighted	27	-0.00214572	0.0156129	0.890689	-0.032747	0.0284555	0.997857	0.967783	1.02886
ebi-a-GCST90001795	Bi0tfV	outcome	|| id:ebi-a-GCST90001795	Inverse variance weighted	22	-0.0393896	0.032029	0.218769	-0.102166	0.0233874	0.961376	0.902879	1.02366
ebi-a-GCST90001796	GGYIit	outcome	|| id:ebi-a-GCST90001796	Inverse variance weighted	15	0.0844424	0.0247216	0.000636105	0.0359881	0.132897	1.08811	1.03664	1.14213
ebi-a-GCST90001797	zl4qKp	outcome	|| id:ebi-a-GCST90001797	Inverse variance weighted	20	0.00914788	0.035038	0.794027	-0.0595267	0.0778224	1.00919	0.94221	1.08093
ebi-a-GCST90001798	jazVlk	outcome	|| id:ebi-a-GCST90001798	Inverse variance weighted	29	0.024547	0.0269697	0.362734	-0.0283137	0.0774077	1.02485	0.972083	1.08048
ebi-a-GCST90001799	uPZ0pQ	outcome	|| id:ebi-a-GCST90001799	Inverse variance weighted	21	-0.00831433	0.0148179	0.574729	-0.0373574	0.0207288	0.99172	0.963332	1.02095
ebi-a-GCST90001800	S6mBC4	outcome	|| id:ebi-a-GCST90001800	Inverse variance weighted	31	0.025485	0.0224859	0.257057	-0.0185874	0.0695574	1.02581	0.981584	1.07203
ebi-a-GCST90001801	ryb5Yx	outcome	|| id:ebi-a-GCST90001801	Inverse variance weighted	23	0.00938621	0.0204797	0.646725	-0.0307541	0.0495265	1.00943	0.969714	1.05077
ebi-a-GCST90001802	K6yRS1	outcome	|| id:ebi-a-GCST90001802	Inverse variance weighted	30	0.00981338	0.0248053	0.692388	-0.038805	0.0584318	1.00986	0.961938	1.06017
ebi-a-GCST90001803	K2dkPV	outcome	|| id:ebi-a-GCST90001803	Inverse variance weighted	15	0.0327639	0.050267	0.514532	-0.0657594	0.131287	1.03331	0.936356	1.1403
ebi-a-GCST90001804	pwU4Pi	outcome	|| id:ebi-a-GCST90001804	Inverse variance weighted	31	0.00735092	0.017933	0.681871	-0.0277977	0.0424995	1.00738	0.972585	1.04342
ebi-a-GCST90001805	Bg8VQZ	outcome	|| id:ebi-a-GCST90001805	Inverse variance weighted	25	0.018583	0.0155211	0.231201	-0.0118384	0.0490044	1.01876	0.988231	1.05023
ebi-a-GCST90001806	ReWItS	outcome	|| id:ebi-a-GCST90001806	Inverse variance weighted	30	-0.00261948	0.0277977	0.924923	-0.057103	0.051864	0.997384	0.944497	1.05323
ebi-a-GCST90001807	oPOG7r	outcome	|| id:ebi-a-GCST90001807	Inverse variance weighted	19	0.0138184	0.0320435	0.666294	-0.0489869	0.0766238	1.01391	0.952194	1.07964
ebi-a-GCST90001808	nJUPA6	outcome	|| id:ebi-a-GCST90001808	Inverse variance weighted	30	0.0127831	0.0271858	0.638203	-0.0405011	0.0660673	1.01287	0.960308	1.0683
ebi-a-GCST90001809	7IraqK	outcome	|| id:ebi-a-GCST90001809	Inverse variance weighted	19	-0.00607718	0.0489518	0.9012	-0.102023	0.0898684	0.993941	0.903009	1.09403
ebi-a-GCST90001810	2beq03	outcome	|| id:ebi-a-GCST90001810	Inverse variance weighted	18	0.00925511	0.0291355	0.750745	-0.0478506	0.0663608	1.0093	0.953276	1.06861
ebi-a-GCST90001811	6BJEE4	outcome	|| id:ebi-a-GCST90001811	Inverse variance weighted	17	0.041635	0.0344921	0.227399	-0.0259696	0.10924	1.04251	0.974365	1.11543
ebi-a-GCST90001812	gWkDFN	outcome	|| id:ebi-a-GCST90001812	Inverse variance weighted	17	-0.0415427	0.0339438	0.221003	-0.108073	0.0249872	0.959308	0.897562	1.0253
ebi-a-GCST90001813	ObhXWM	outcome	|| id:ebi-a-GCST90001813	Inverse variance weighted	23	0.0358415	0.0289811	0.21619	-0.0209614	0.0926444	1.03649	0.979257	1.09707
ebi-a-GCST90001814	iiT5TS	outcome	|| id:ebi-a-GCST90001814	Inverse variance weighted	14	-0.00118965	0.0108098	0.912367	-0.0223769	0.0199976	0.998811	0.977872	1.0202
ebi-a-GCST90001815	DuVSXV	outcome	|| id:ebi-a-GCST90001815	Inverse variance weighted	20	0.00739141	0.0170949	0.665469	-0.0261146	0.0408974	1.00742	0.974223	1.04175
ebi-a-GCST90001816	isi0wy	outcome	|| id:ebi-a-GCST90001816	Inverse variance weighted	26	0.027464	0.0278117	0.323398	-0.0270469	0.0819749	1.02784	0.973316	1.08543
ebi-a-GCST90001817	kPbMKO	outcome	|| id:ebi-a-GCST90001817	Inverse variance weighted	15	-0.0781838	0.0409812	0.0564174	-0.158507	0.00213934	0.924794	0.853417	1.00214
ebi-a-GCST90001818	f9jyTb	outcome	|| id:ebi-a-GCST90001818	Inverse variance weighted	15	0.023856	0.0584542	0.68319	-0.0907143	0.138426	1.02414	0.913279	1.14847
ebi-a-GCST90001819	HiPn8h	outcome	|| id:ebi-a-GCST90001819	Inverse variance weighted	24	-0.038719	0.0242539	0.110398	-0.0862566	0.00881858	0.962021	0.917359	1.00886
ebi-a-GCST90001820	97pTog	outcome	|| id:ebi-a-GCST90001820	Inverse variance weighted	28	-0.0398282	0.0195105	0.041214	-0.0780688	-0.00158758	0.960955	0.924901	0.998414
ebi-a-GCST90001821	QkALJL	outcome	|| id:ebi-a-GCST90001821	Inverse variance weighted	29	0.00365583	0.0215156	0.865077	-0.0385148	0.0458264	1.00366	0.962217	1.04689
ebi-a-GCST90001822	yCBCFv	outcome	|| id:ebi-a-GCST90001822	Inverse variance weighted	27	-0.0160853	0.0239082	0.501078	-0.0629455	0.0307748	0.984043	0.938995	1.03125
ebi-a-GCST90001823	AD1O8E	outcome	|| id:ebi-a-GCST90001823	Inverse variance weighted	17	-0.0299095	0.0233975	0.201137	-0.0757687	0.0159497	0.970533	0.927031	1.01608
ebi-a-GCST90001824	WMStwU	outcome	|| id:ebi-a-GCST90001824	Inverse variance weighted	25	-0.0216077	0.0224257	0.335284	-0.065562	0.0223466	0.978624	0.936541	1.0226
ebi-a-GCST90001825	Sb0wkB	outcome	|| id:ebi-a-GCST90001825	Inverse variance weighted	22	0.026181	0.0237678	0.270664	-0.0204038	0.0727659	1.02653	0.979803	1.07548
ebi-a-GCST90001826	ECsuMe	outcome	|| id:ebi-a-GCST90001826	Inverse variance weighted	22	-0.0213532	0.0203427	0.293866	-0.0612249	0.0185184	0.978873	0.940612	1.01869
ebi-a-GCST90001827	AhiS23	outcome	|| id:ebi-a-GCST90001827	Inverse variance weighted	21	-0.0197999	0.0315797	0.530671	-0.0816961	0.0420963	0.980395	0.921552	1.04299
ebi-a-GCST90001828	YMRQ6w	outcome	|| id:ebi-a-GCST90001828	Inverse variance weighted	32	-0.0111108	0.0259939	0.66906	-0.0620588	0.0398372	0.988951	0.939828	1.04064
ebi-a-GCST90001829	iI5I6G	outcome	|| id:ebi-a-GCST90001829	Inverse variance weighted	21	0.00725542	0.0207707	0.726856	-0.0334551	0.0479659	1.00728	0.967098	1.04913
ebi-a-GCST90001830	Hb2PeV	outcome	|| id:ebi-a-GCST90001830	Inverse variance weighted	14	0.0329254	0.0319882	0.30334	-0.0297715	0.0956224	1.03347	0.970667	1.10034
ebi-a-GCST90001831	WHh6fC	outcome	|| id:ebi-a-GCST90001831	Inverse variance weighted	15	0.0793492	0.0369891	0.0319363	0.00685064	0.151848	1.08258	1.00687	1.16398
ebi-a-GCST90001832	WVM2FP	outcome	|| id:ebi-a-GCST90001832	Inverse variance weighted	15	-0.0114925	0.0334383	0.731077	-0.0770315	0.0540465	0.988573	0.925861	1.05553
ebi-a-GCST90001833	SRq9VJ	outcome	|| id:ebi-a-GCST90001833	Inverse variance weighted	26	-0.0502492	0.0260107	0.0533764	-0.10123	0.00073186	0.950992	0.903725	1.00073
ebi-a-GCST90001834	C076XI	outcome	|| id:ebi-a-GCST90001834	Inverse variance weighted	25	0.00704593	0.0179686	0.694965	-0.0281725	0.0422643	1.00707	0.972221	1.04317
ebi-a-GCST90001835	Kc1uqt	outcome	|| id:ebi-a-GCST90001835	Inverse variance weighted	16	-0.0186155	0.0385666	0.62932	-0.0942061	0.056975	0.981557	0.910095	1.05863
ebi-a-GCST90001836	18PNWf	outcome	|| id:ebi-a-GCST90001836	Inverse variance weighted	26	0.0137565	0.0200339	0.492298	-0.02551	0.053023	1.01385	0.974813	1.05445
ebi-a-GCST90001837	KQdKif	outcome	|| id:ebi-a-GCST90001837	Inverse variance weighted	21	-0.00279171	0.0215142	0.896756	-0.0449596	0.0393762	0.997212	0.956036	1.04016
ebi-a-GCST90001838	scKbwB	outcome	|| id:ebi-a-GCST90001838	Inverse variance weighted	25	0.0162831	0.0227847	0.474826	-0.0283749	0.060941	1.01642	0.972024	1.06284
ebi-a-GCST90001839	QJGGgh	outcome	|| id:ebi-a-GCST90001839	Inverse variance weighted	20	-0.0601813	0.0272008	0.0269334	-0.113495	-0.00686769	0.941594	0.892709	0.993156
ebi-a-GCST90001840	TZV7rD	outcome	|| id:ebi-a-GCST90001840	Inverse variance weighted	23	0.0378382	0.0274714	0.168399	-0.0160058	0.0916822	1.03856	0.984122	1.09602
ebi-a-GCST90001841	2uF9hp	outcome	|| id:ebi-a-GCST90001841	Inverse variance weighted	24	0.00976257	0.0184073	0.59586	-0.0263157	0.0458409	1.00981	0.974028	1.04691
ebi-a-GCST90001842	UbIVQS	outcome	|| id:ebi-a-GCST90001842	Inverse variance weighted	28	0.0282528	0.0180599	0.117724	-0.00714448	0.0636501	1.02866	0.992881	1.06572
ebi-a-GCST90001843	EFCJmq	outcome	|| id:ebi-a-GCST90001843	Inverse variance weighted	19	-0.00727357	0.025135	0.772291	-0.0565382	0.0419911	0.992753	0.94503	1.04289
ebi-a-GCST90001844	B97S19	outcome	|| id:ebi-a-GCST90001844	Inverse variance weighted	23	-0.00292114	0.0229599	0.89876	-0.0479225	0.0420802	0.997083	0.953208	1.04298
ebi-a-GCST90001845	TmFp8W	outcome	|| id:ebi-a-GCST90001845	Inverse variance weighted	27	0.0133795	0.0205354	0.514701	-0.0268698	0.0536289	1.01347	0.973488	1.05509
ebi-a-GCST90001846	joiWxI	outcome	|| id:ebi-a-GCST90001846	Inverse variance weighted	18	-0.0122994	0.0306153	0.687876	-0.0723053	0.0477066	0.987776	0.930247	1.04886
ebi-a-GCST90001847	8VwXZK	outcome	|| id:ebi-a-GCST90001847	Inverse variance weighted	27	-0.00470985	0.0228883	0.836966	-0.0495708	0.0401511	0.995301	0.951638	1.04097
ebi-a-GCST90001848	ANFIqr	outcome	|| id:ebi-a-GCST90001848	Inverse variance weighted	17	-0.0211305	0.0325111	0.515726	-0.0848522	0.0425912	0.979091	0.918648	1.04351
ebi-a-GCST90001849	SXbywI	outcome	|| id:ebi-a-GCST90001849	Inverse variance weighted	26	-0.0322984	0.0245925	0.189067	-0.0804996	0.0159029	0.968218	0.922655	1.01603
ebi-a-GCST90001850	M2kFar	outcome	|| id:ebi-a-GCST90001850	Inverse variance weighted	26	0.00624139	0.0247261	0.800716	-0.0422218	0.0547046	1.00626	0.958657	1.05623
ebi-a-GCST90001851	DfJEws	outcome	|| id:ebi-a-GCST90001851	Inverse variance weighted	31	0.0068867	0.0156542	0.65999	-0.0237955	0.0375689	1.00691	0.976485	1.03828
ebi-a-GCST90001852	ZZG4yx	outcome	|| id:ebi-a-GCST90001852	Inverse variance weighted	20	-0.0150538	0.0236638	0.524678	-0.0614349	0.0313273	0.985059	0.940414	1.03182
ebi-a-GCST90001853	N6antb	outcome	|| id:ebi-a-GCST90001853	Inverse variance weighted	21	-0.0142318	0.0275351	0.605253	-0.0682006	0.039737	0.985869	0.934073	1.04054
ebi-a-GCST90001854	Hkbyit	outcome	|| id:ebi-a-GCST90001854	Inverse variance weighted	26	-0.025797	0.0209349	0.217856	-0.0668295	0.0152354	0.974533	0.935355	1.01535
ebi-a-GCST90001855	AdsiKN	outcome	|| id:ebi-a-GCST90001855	Inverse variance weighted	20	-0.0309518	0.0212	0.144292	-0.0725038	0.0106001	0.969522	0.930062	1.01066
ebi-a-GCST90001856	04Qdju	outcome	|| id:ebi-a-GCST90001856	Inverse variance weighted	27	-0.0108847	0.0225676	0.629583	-0.0551171	0.0333478	0.989174	0.946374	1.03391
ebi-a-GCST90001857	HK6Ib8	outcome	|| id:ebi-a-GCST90001857	Inverse variance weighted	22	-0.0186163	0.0206645	0.367651	-0.0591187	0.0218862	0.981556	0.942595	1.02213
ebi-a-GCST90001858	TyUPoU	outcome	|| id:ebi-a-GCST90001858	Inverse variance weighted	31	0.0116337	0.0187184	0.534264	-0.0250544	0.0483217	1.0117	0.975257	1.04951
ebi-a-GCST90001859	KvwJWD	outcome	|| id:ebi-a-GCST90001859	Inverse variance weighted	23	0.0227392	0.0198679	0.252406	-0.0162018	0.0616803	1.023	0.983929	1.06362
ebi-a-GCST90001860	KAbH9g	outcome	|| id:ebi-a-GCST90001860	Inverse variance weighted	27	-0.00909858	0.0192771	0.636934	-0.0468816	0.0286845	0.990943	0.9542	1.0291
ebi-a-GCST90001861	8zOkAX	outcome	|| id:ebi-a-GCST90001861	Inverse variance weighted	24	-0.00752178	0.0280879	0.788857	-0.062574	0.0475305	0.992506	0.939344	1.04868
ebi-a-GCST90001862	I5OefC	outcome	|| id:ebi-a-GCST90001862	Inverse variance weighted	16	0.0209694	0.0261158	0.422008	-0.0302175	0.0721564	1.02119	0.970235	1.07482
ebi-a-GCST90001863	DESAJH	outcome	|| id:ebi-a-GCST90001863	Inverse variance weighted	18	-0.0151199	0.0384655	0.694263	-0.0905124	0.0602725	0.984994	0.913463	1.06213
ebi-a-GCST90001864	gREBNx	outcome	|| id:ebi-a-GCST90001864	Inverse variance weighted	24	-0.000684796	0.0247851	0.977958	-0.0492636	0.047894	0.999315	0.95193	1.04906
ebi-a-GCST90001865	8znide	outcome	|| id:ebi-a-GCST90001865	Inverse variance weighted	20	0.0151664	0.0312959	0.62795	-0.0461736	0.0765064	1.01528	0.954876	1.07951
ebi-a-GCST90001866	11BNDZ	outcome	|| id:ebi-a-GCST90001866	Inverse variance weighted	16	-0.00252917	0.0319754	0.936955	-0.065201	0.0601427	0.997474	0.936879	1.06199
ebi-a-GCST90001867	9UQNCR	outcome	|| id:ebi-a-GCST90001867	Inverse variance weighted	29	-0.00243057	0.0259552	0.925391	-0.0533027	0.0484416	0.997572	0.948093	1.04963
ebi-a-GCST90001868	Rl5Pkc	outcome	|| id:ebi-a-GCST90001868	Inverse variance weighted	11	-0.038193	0.0329449	0.246335	-0.102765	0.0263791	0.962527	0.902339	1.02673
ebi-a-GCST90001869	2lsWc0	outcome	|| id:ebi-a-GCST90001869	Inverse variance weighted	36	-0.00486193	0.0224307	0.828401	-0.0488262	0.0391023	0.99515	0.952347	1.03988
ebi-a-GCST90001870	WgLTbH	outcome	|| id:ebi-a-GCST90001870	Inverse variance weighted	12	0.022212	0.0163353	0.173907	-0.00980514	0.0542291	1.02246	0.990243	1.05573
ebi-a-GCST90001871	T194j0	outcome	|| id:ebi-a-GCST90001871	Inverse variance weighted	25	0.0434997	0.019098	0.0227439	0.00606763	0.0809318	1.04446	1.00609	1.0843
ebi-a-GCST90001872	ycE9YJ	outcome	|| id:ebi-a-GCST90001872	Inverse variance weighted	21	-0.0045577	0.0127671	0.721101	-0.0295812	0.0204658	0.995453	0.970852	1.02068
ebi-a-GCST90001873	RfbqlU	outcome	|| id:ebi-a-GCST90001873	Inverse variance weighted	18	-0.00131499	0.0213317	0.950846	-0.0431252	0.0404952	0.998686	0.957792	1.04133
ebi-a-GCST90001874	KVQ9rk	outcome	|| id:ebi-a-GCST90001874	Inverse variance weighted	25	-0.0166748	0.0197458	0.398405	-0.0553765	0.022027	0.983463	0.946129	1.02227
ebi-a-GCST90001875	b9FtMi	outcome	|| id:ebi-a-GCST90001875	Inverse variance weighted	20	-0.00856923	0.0215128	0.690386	-0.0507344	0.0335959	0.991467	0.950531	1.03417
ebi-a-GCST90001876	xOlJLL	outcome	|| id:ebi-a-GCST90001876	Inverse variance weighted	18	-0.0126716	0.0148784	0.394391	-0.0418333	0.01649	0.987408	0.95903	1.01663
ebi-a-GCST90001877	CukZf0	outcome	|| id:ebi-a-GCST90001877	Inverse variance weighted	18	0.00964163	0.0185016	0.60228	-0.0266215	0.0459047	1.00969	0.97373	1.04697
ebi-a-GCST90001878	rGJv71	outcome	|| id:ebi-a-GCST90001878	Inverse variance weighted	22	-0.0077278	0.0147344	0.59995	-0.0366073	0.0211517	0.992302	0.964055	1.02138
ebi-a-GCST90001879	Gd7cZh	outcome	|| id:ebi-a-GCST90001879	Inverse variance weighted	26	-0.0204643	0.0187486	0.275048	-0.0572116	0.016283	0.979744	0.944394	1.01642
ebi-a-GCST90001880	UwDHgw	outcome	|| id:ebi-a-GCST90001880	Inverse variance weighted	19	-0.0121809	0.0132061	0.356337	-0.0380648	0.0137031	0.987893	0.962651	1.0138
ebi-a-GCST90001881	r13ml3	outcome	|| id:ebi-a-GCST90001881	Inverse variance weighted	16	0.000222772	0.0278559	0.993619	-0.0543749	0.0548204	1.00022	0.947077	1.05635
ebi-a-GCST90001882	fhCPNX	outcome	|| id:ebi-a-GCST90001882	Inverse variance weighted	18	-0.00764636	0.0131188	0.559992	-0.0333593	0.0180666	0.992383	0.967191	1.01823
ebi-a-GCST90001883	wfl9qs	outcome	|| id:ebi-a-GCST90001883	Inverse variance weighted	28	0.0160147	0.024052	0.505516	-0.0311272	0.0631566	1.01614	0.969352	1.06519
ebi-a-GCST90001884	v7OToR	outcome	|| id:ebi-a-GCST90001884	Inverse variance weighted	28	-0.00242849	0.0227602	0.915028	-0.0470386	0.0421816	0.997574	0.954051	1.04308
ebi-a-GCST90001885	P92Nls	outcome	|| id:ebi-a-GCST90001885	Inverse variance weighted	24	-0.0103272	0.0162385	0.524794	-0.0421546	0.0215001	0.989726	0.958722	1.02173
ebi-a-GCST90001886	EzT27R	outcome	|| id:ebi-a-GCST90001886	Inverse variance weighted	19	-0.0314846	0.0306569	0.304421	-0.091572	0.0286029	0.969006	0.912496	1.02902
ebi-a-GCST90001887	a9GO1d	outcome	|| id:ebi-a-GCST90001887	Inverse variance weighted	17	0.0371928	0.0206314	0.071431	-0.00324475	0.0776304	1.03789	0.996761	1.08072
ebi-a-GCST90001888	3lgSSa	outcome	|| id:ebi-a-GCST90001888	Inverse variance weighted	21	-0.0351457	0.0218927	0.108414	-0.0780554	0.00776392	0.965465	0.924913	1.00779
ebi-a-GCST90001889	4JIaDf	outcome	|| id:ebi-a-GCST90001889	Inverse variance weighted	25	0.00372812	0.0119953	0.755954	-0.0197827	0.0272389	1.00374	0.980412	1.02761
ebi-a-GCST90001890	kdMgtG	outcome	|| id:ebi-a-GCST90001890	Inverse variance weighted	13	0.0240404	0.0392858	0.540579	-0.0529597	0.101041	1.02433	0.948418	1.10632
ebi-a-GCST90001891	LqvIdY	outcome	|| id:ebi-a-GCST90001891	Inverse variance weighted	13	-0.0393164	0.0330178	0.233746	-0.104031	0.0253985	0.961446	0.901197	1.02572
ebi-a-GCST90001892	EwZlTh	outcome	|| id:ebi-a-GCST90001892	Inverse variance weighted	17	-0.0172468	0.0267537	0.519154	-0.0696841	0.0351905	0.982901	0.932688	1.03582
ebi-a-GCST90001893	71fs79	outcome	|| id:ebi-a-GCST90001893	Inverse variance weighted	17	0.0244823	0.0584103	0.675111	-0.0900019	0.138966	1.02478	0.913929	1.14909
ebi-a-GCST90001894	q7GqA5	outcome	|| id:ebi-a-GCST90001894	Inverse variance weighted	27	0.00877345	0.00680555	0.197343	-0.00456544	0.0221123	1.00881	0.995445	1.02236
ebi-a-GCST90001895	4pXTMu	outcome	|| id:ebi-a-GCST90001895	Inverse variance weighted	3	-0.0567806	0.125036	0.649747	-0.301852	0.18829	0.944801	0.739448	1.20718
ebi-a-GCST90001896	x8zMMo	outcome	|| id:ebi-a-GCST90001896	Inverse variance weighted	15	-0.0446653	0.0349118	0.200766	-0.113092	0.023762	0.956318	0.893068	1.02405
ebi-a-GCST90001897	OydaOR	outcome	|| id:ebi-a-GCST90001897	Inverse variance weighted	20	0.0313612	0.0191129	0.10083	-0.0061	0.0688224	1.03186	0.993919	1.07125
ebi-a-GCST90001898	guowUo	outcome	|| id:ebi-a-GCST90001898	Inverse variance weighted	27	0.00723932	0.00663589	0.275302	-0.00576703	0.0202457	1.00727	0.99425	1.02045
ebi-a-GCST90001899	cMKAzv	outcome	|| id:ebi-a-GCST90001899	Inverse variance weighted	25	0.00474354	0.0106133	0.654916	-0.0160585	0.0255456	1.00475	0.98407	1.02587
ebi-a-GCST90001900	brSrgi	outcome	|| id:ebi-a-GCST90001900	Inverse variance weighted	6	-0.0650613	0.0473016	0.16899	-0.157772	0.0276498	0.93701	0.854044	1.02804
ebi-a-GCST90001901	CWHp0s	outcome	|| id:ebi-a-GCST90001901	Inverse variance weighted	22	-0.00461009	0.0161445	0.775222	-0.0362533	0.0270331	0.995401	0.964396	1.0274
ebi-a-GCST90001902	cB614A	outcome	|| id:ebi-a-GCST90001902	Inverse variance weighted	18	-0.0199372	0.024228	0.410564	-0.0674241	0.0275496	0.98026	0.934799	1.02793
ebi-a-GCST90001903	xgD27k	outcome	|| id:ebi-a-GCST90001903	Inverse variance weighted	22	0.0171872	0.037562	0.647262	-0.0564343	0.0908087	1.01734	0.945129	1.09506
ebi-a-GCST90001904	ETO2J2	outcome	|| id:ebi-a-GCST90001904	Inverse variance weighted	22	-0.0185177	0.0305438	0.544338	-0.0783836	0.0413482	0.981653	0.92461	1.04221
ebi-a-GCST90001905	aZhl2S	outcome	|| id:ebi-a-GCST90001905	Inverse variance weighted	16	0.000482176	0.0272611	0.985888	-0.0529496	0.053914	1.00048	0.948428	1.05539
ebi-a-GCST90001906	fmTeK3	outcome	|| id:ebi-a-GCST90001906	Inverse variance weighted	21	0.0133574	0.035265	0.704857	-0.055762	0.0824768	1.01345	0.945764	1.08597
ebi-a-GCST90001907	2C9uwC	outcome	|| id:ebi-a-GCST90001907	Inverse variance weighted	24	0.0600014	0.020968	0.00421552	0.0189041	0.101099	1.06184	1.01908	1.10639
ebi-a-GCST90001908	8xrkyg	outcome	|| id:ebi-a-GCST90001908	Inverse variance weighted	24	0.0309221	0.033341	0.353694	-0.0344263	0.0962705	1.03141	0.96616	1.10106
ebi-a-GCST90001909	vpk5i5	outcome	|| id:ebi-a-GCST90001909	Inverse variance weighted	17	-0.00436755	0.0259879	0.866535	-0.0553038	0.0465687	0.995642	0.946198	1.04767
ebi-a-GCST90001910	Yje5A7	outcome	|| id:ebi-a-GCST90001910	Inverse variance weighted	15	0.0291856	0.0169352	0.0848218	-0.00400738	0.0623785	1.02962	0.996001	1.06437
ebi-a-GCST90001911	L4tIRs	outcome	|| id:ebi-a-GCST90001911	Inverse variance weighted	29	-0.0217304	0.0355516	0.541043	-0.0914115	0.0479507	0.978504	0.912642	1.04912
ebi-a-GCST90001912	hhCP86	outcome	|| id:ebi-a-GCST90001912	Inverse variance weighted	12	-0.0400495	0.0390278	0.304807	-0.116544	0.0364449	0.960742	0.889991	1.03712
ebi-a-GCST90001913	9MBjOc	outcome	|| id:ebi-a-GCST90001913	Inverse variance weighted	15	-0.0129614	0.0411977	0.753054	-0.0937088	0.0677861	0.987122	0.910548	1.07014
ebi-a-GCST90001914	zMQXys	outcome	|| id:ebi-a-GCST90001914	Inverse variance weighted	24	-0.0278616	0.0280306	0.320238	-0.0828016	0.0270784	0.972523	0.920534	1.02745
ebi-a-GCST90001915	noEvRD	outcome	|| id:ebi-a-GCST90001915	Inverse variance weighted	15	0.0204767	0.0306576	0.504187	-0.0396122	0.0805656	1.02069	0.961162	1.0839
ebi-a-GCST90001916	EfhwGL	outcome	|| id:ebi-a-GCST90001916	Inverse variance weighted	13	0.0190716	0.049086	0.697621	-0.0771369	0.11528	1.01925	0.925763	1.12219
ebi-a-GCST90001917	niGmyk	outcome	|| id:ebi-a-GCST90001917	Inverse variance weighted	26	0.00746151	0.00731594	0.307778	-0.00687775	0.0218008	1.00749	0.993146	1.02204
ebi-a-GCST90001918	BuxsMP	outcome	|| id:ebi-a-GCST90001918	Inverse variance weighted	18	0.0265983	0.0272577	0.329159	-0.0268268	0.0800235	1.02696	0.97353	1.08331
ebi-a-GCST90001919	fWCPbT	outcome	|| id:ebi-a-GCST90001919	Inverse variance weighted	22	-0.0022398	0.0229728	0.922331	-0.0472665	0.0427869	0.997763	0.953833	1.04372
ebi-a-GCST90001920	L9dMSJ	outcome	|| id:ebi-a-GCST90001920	Inverse variance weighted	17	-0.00827484	0.0274749	0.763278	-0.0621256	0.0455759	0.991759	0.939765	1.04663
ebi-a-GCST90001921	y4ekMc	outcome	|| id:ebi-a-GCST90001921	Inverse variance weighted	18	0.00809765	0.0220465	0.713396	-0.0351134	0.0513087	1.00813	0.965496	1.05265
ebi-a-GCST90001922	GHPte9	outcome	|| id:ebi-a-GCST90001922	Inverse variance weighted	18	-0.00580926	0.0469157	0.901455	-0.097764	0.0861455	0.994208	0.906863	1.08996
ebi-a-GCST90001923	XSu0t7	outcome	|| id:ebi-a-GCST90001923	Inverse variance weighted	16	0.0355425	0.0253479	0.160859	-0.0141394	0.0852243	1.03618	0.98596	1.08896
ebi-a-GCST90001924	K6J6tb	outcome	|| id:ebi-a-GCST90001924	Inverse variance weighted	20	-0.0199288	0.0328361	0.543905	-0.0842877	0.04443	0.980268	0.919167	1.04543
ebi-a-GCST90001925	woozhq	outcome	|| id:ebi-a-GCST90001925	Inverse variance weighted	24	0.0215674	0.0285056	0.449289	-0.0343037	0.0774385	1.0218	0.966278	1.08052
ebi-a-GCST90001926	e4AF4e	outcome	|| id:ebi-a-GCST90001926	Inverse variance weighted	31	0.0110274	0.0240923	0.647156	-0.0361934	0.0582483	1.01109	0.964454	1.05998
ebi-a-GCST90001927	1MiYNN	outcome	|| id:ebi-a-GCST90001927	Inverse variance weighted	24	0.00459274	0.0308534	0.881666	-0.0558799	0.0650654	1.0046	0.945653	1.06723
ebi-a-GCST90001928	nf4W83	outcome	|| id:ebi-a-GCST90001928	Inverse variance weighted	19	0.0372852	0.027282	0.171732	-0.0161875	0.090758	1.03799	0.983943	1.095
ebi-a-GCST90001929	47JeLk	outcome	|| id:ebi-a-GCST90001929	Inverse variance weighted	21	0.0131722	0.0377357	0.72704	-0.0607897	0.0871341	1.01326	0.941021	1.09104
ebi-a-GCST90001930	ywCc6g	outcome	|| id:ebi-a-GCST90001930	Inverse variance weighted	20	-0.0160386	0.0269571	0.551864	-0.0688745	0.0367972	0.984089	0.933444	1.03748
ebi-a-GCST90001931	uC7rhN	outcome	|| id:ebi-a-GCST90001931	Inverse variance weighted	8	-0.00692237	0.0623795	0.911639	-0.129186	0.115342	0.993102	0.87881	1.12226
ebi-a-GCST90001932	k8VIpD	outcome	|| id:ebi-a-GCST90001932	Inverse variance weighted	22	-0.0198067	0.0379511	0.601739	-0.0941909	0.0545775	0.980388	0.910109	1.05609
ebi-a-GCST90001933	Lou0j2	outcome	|| id:ebi-a-GCST90001933	Inverse variance weighted	26	0.0194484	0.017763	0.273568	-0.0153671	0.054264	1.01964	0.98475	1.05576
ebi-a-GCST90001934	LtFRTu	outcome	|| id:ebi-a-GCST90001934	Inverse variance weighted	22	-0.030543	0.017056	0.0733337	-0.0639727	0.00288676	0.969919	0.938031	1.00289
ebi-a-GCST90001935	sMtoCp	outcome	|| id:ebi-a-GCST90001935	Inverse variance weighted	17	0.0167089	0.0479559	0.727523	-0.0772847	0.110703	1.01685	0.925626	1.11706
ebi-a-GCST90001936	XeG5Vy	outcome	|| id:ebi-a-GCST90001936	Inverse variance weighted	22	-0.00393334	0.0148199	0.790694	-0.0329803	0.0251136	0.996074	0.967558	1.02543
ebi-a-GCST90001937	bBfpPP	outcome	|| id:ebi-a-GCST90001937	Inverse variance weighted	20	-0.00802829	0.0273179	0.768846	-0.0615713	0.0455147	0.992004	0.940286	1.04657
ebi-a-GCST90001938	bPmlwQ	outcome	|| id:ebi-a-GCST90001938	Inverse variance weighted	15	0.0137192	0.0587566	0.815379	-0.101444	0.128882	1.01381	0.903532	1.13756
ebi-a-GCST90001939	lCif1k	outcome	|| id:ebi-a-GCST90001939	Inverse variance weighted	17	0.0186458	0.0573588	0.745126	-0.0937775	0.131069	1.01882	0.910485	1.14005
ebi-a-GCST90001940	EuPo5X	outcome	|| id:ebi-a-GCST90001940	Inverse variance weighted	12	-0.0162209	0.0317247	0.609138	-0.0784013	0.0459594	0.98391	0.924593	1.04703
ebi-a-GCST90001941	2qaqSg	outcome	|| id:ebi-a-GCST90001941	Inverse variance weighted	14	0.0142701	0.015226	0.348645	-0.0155728	0.0441131	1.01437	0.984548	1.0451
ebi-a-GCST90001942	EZbBuE	outcome	|| id:ebi-a-GCST90001942	Inverse variance weighted	16	0.00704412	0.0165528	0.670431	-0.0253993	0.0394875	1.00707	0.974921	1.04028
ebi-a-GCST90001943	1UodX4	outcome	|| id:ebi-a-GCST90001943	Inverse variance weighted	21	0.00588548	0.014654	0.687957	-0.0228364	0.0346074	1.0059	0.977422	1.03521
ebi-a-GCST90001944	iEO6YL	outcome	|| id:ebi-a-GCST90001944	Inverse variance weighted	18	0.0248514	0.0131236	0.0582724	-0.000870838	0.0505737	1.02516	0.99913	1.05187
ebi-a-GCST90001945	5iRxvK	outcome	|| id:ebi-a-GCST90001945	Inverse variance weighted	18	0.024812	0.0131254	0.0587075	-0.000913826	0.0505378	1.02512	0.999087	1.05184
ebi-a-GCST90001946	JHswxQ	outcome	|| id:ebi-a-GCST90001946	Inverse variance weighted	21	-0.0183988	0.0144044	0.201495	-0.0466313	0.00983383	0.981769	0.954439	1.00988
ebi-a-GCST90001947	Cvo9rk	outcome	|| id:ebi-a-GCST90001947	Inverse variance weighted	27	0.00381757	0.0144238	0.791263	-0.0244531	0.0320882	1.00382	0.975843	1.03261
ebi-a-GCST90001948	AQFqJR	outcome	|| id:ebi-a-GCST90001948	Inverse variance weighted	22	-0.0177507	0.0156656	0.25717	-0.0484553	0.0129538	0.982406	0.9527	1.01304
ebi-a-GCST90001949	BN1PDC	outcome	|| id:ebi-a-GCST90001949	Inverse variance weighted	22	-0.0159679	0.0156176	0.306578	-0.0465783	0.0146426	0.984159	0.95449	1.01475
ebi-a-GCST90001950	YZAtYz	outcome	|| id:ebi-a-GCST90001950	Inverse variance weighted	20	-0.0227336	0.0177571	0.200455	-0.0575376	0.0120703	0.977523	0.944086	1.01214
ebi-a-GCST90001951	XhIpWL	outcome	|| id:ebi-a-GCST90001951	Inverse variance weighted	18	-0.012133	0.0199304	0.542677	-0.0511967	0.0269306	0.98794	0.950092	1.0273
ebi-a-GCST90001952	23y2SH	outcome	|| id:ebi-a-GCST90001952	Inverse variance weighted	21	-0.0171832	0.0150408	0.253271	-0.0466633	0.0122968	0.982964	0.954409	1.01237
ebi-a-GCST90001953	t0TzER	outcome	|| id:ebi-a-GCST90001953	Inverse variance weighted	19	-0.0136674	0.0153679	0.373816	-0.0437885	0.0164537	0.986426	0.957156	1.01659
ebi-a-GCST90001954	XZ6QcQ	outcome	|| id:ebi-a-GCST90001954	Inverse variance weighted	22	-0.0102687	0.0113731	0.366584	-0.03256	0.0120226	0.989784	0.967964	1.0121
ebi-a-GCST90001955	UpELPP	outcome	|| id:ebi-a-GCST90001955	Inverse variance weighted	22	-0.023857	0.0165849	0.1503	-0.0563635	0.00864947	0.976425	0.945196	1.00869
ebi-a-GCST90001956	U20hBo	outcome	|| id:ebi-a-GCST90001956	Inverse variance weighted	23	0.00641363	0.0141681	0.65078	-0.0213559	0.0341832	1.00643	0.97887	1.03477
ebi-a-GCST90001957	6ArsH0	outcome	|| id:ebi-a-GCST90001957	Inverse variance weighted	21	0.00204047	0.0155413	0.895543	-0.0284204	0.0325014	1.00204	0.97198	1.03304
ebi-a-GCST90001958	6I9ctD	outcome	|| id:ebi-a-GCST90001958	Inverse variance weighted	15	-0.0177798	0.0364874	0.626055	-0.0892952	0.0537355	0.982377	0.914576	1.05521
ebi-a-GCST90001959	Xzkqpz	outcome	|| id:ebi-a-GCST90001959	Inverse variance weighted	21	0.00798753	0.0368518	0.828405	-0.0642419	0.080217	1.00802	0.937778	1.08352
ebi-a-GCST90001960	krbl5w	outcome	|| id:ebi-a-GCST90001960	Inverse variance weighted	16	-0.00745187	0.0186611	0.689652	-0.0440276	0.0291238	0.992576	0.956928	1.02955
ebi-a-GCST90001961	pMwr42	outcome	|| id:ebi-a-GCST90001961	Inverse variance weighted	23	-0.0198775	0.0194732	0.307367	-0.058045	0.01829	0.980319	0.943607	1.01846
ebi-a-GCST90001962	AmSb75	outcome	|| id:ebi-a-GCST90001962	Inverse variance weighted	5	-0.0202476	0.0722471	0.779282	-0.161852	0.121357	0.979956	0.850567	1.12903
ebi-a-GCST90001963	b6Qaqg	outcome	|| id:ebi-a-GCST90001963	Inverse variance weighted	20	-7.68e-05	0.0149557	0.995902	-0.0293899	0.0292363	0.999923	0.971038	1.02967
ebi-a-GCST90001964	q81dNr	outcome	|| id:ebi-a-GCST90001964	Inverse variance weighted	26	0.00481614	0.0184474	0.794035	-0.0313407	0.040973	1.00483	0.969145	1.04182
ebi-a-GCST90001965	baqAjv	outcome	|| id:ebi-a-GCST90001965	Inverse variance weighted	19	0.00219427	0.0200029	0.912649	-0.0370114	0.0414	1.0022	0.963665	1.04227
ebi-a-GCST90001966	qodpOj	outcome	|| id:ebi-a-GCST90001966	Inverse variance weighted	21	0.0149636	0.0239361	0.531874	-0.0319512	0.0618784	1.01508	0.968554	1.06383
ebi-a-GCST90001967	pTeFon	outcome	|| id:ebi-a-GCST90001967	Inverse variance weighted	23	0.0176982	0.0239302	0.459558	-0.029205	0.0646014	1.01786	0.971217	1.06673
ebi-a-GCST90001968	9KHjM6	outcome	|| id:ebi-a-GCST90001968	Inverse variance weighted	20	-0.0485908	0.0300399	0.105761	-0.107469	0.0102874	0.952571	0.898104	1.01034
ebi-a-GCST90001969	n7noWC	outcome	|| id:ebi-a-GCST90001969	Inverse variance weighted	18	-0.0519127	0.0273694	0.0578617	-0.105557	0.00173127	0.949412	0.899824	1.00173
ebi-a-GCST90001970	0uc2o2	outcome	|| id:ebi-a-GCST90001970	Inverse variance weighted	20	0.0182527	0.020499	0.373243	-0.0219254	0.0584307	1.01842	0.978313	1.06017
ebi-a-GCST90001971	givKiE	outcome	|| id:ebi-a-GCST90001971	Inverse variance weighted	17	0.035029	0.0246691	0.155621	-0.0133224	0.0833804	1.03565	0.986766	1.08696
ebi-a-GCST90001972	wZGMQy	outcome	|| id:ebi-a-GCST90001972	Inverse variance weighted	22	0.00695956	0.0183665	0.704742	-0.0290387	0.0429578	1.00698	0.971379	1.04389
ebi-a-GCST90001973	5d5Nkt	outcome	|| id:ebi-a-GCST90001973	Inverse variance weighted	25	0.0315061	0.0168757	0.0619076	-0.00157016	0.0645824	1.03201	0.998431	1.06671
ebi-a-GCST90001974	uf7Lg7	outcome	|| id:ebi-a-GCST90001974	Inverse variance weighted	18	0.0335541	0.0387106	0.386055	-0.0423187	0.109427	1.03412	0.958564	1.11564
ebi-a-GCST90001975	7TpN97	outcome	|| id:ebi-a-GCST90001975	Inverse variance weighted	18	0.0120138	0.0142978	0.400764	-0.0160098	0.0400374	1.01209	0.984118	1.04085
ebi-a-GCST90001976	VswCqH	outcome	|| id:ebi-a-GCST90001976	Inverse variance weighted	20	-0.0168823	0.0348557	0.62814	-0.0851995	0.051435	0.983259	0.918329	1.05278
ebi-a-GCST90001977	tGzyBA	outcome	|| id:ebi-a-GCST90001977	Inverse variance weighted	17	-0.0480223	0.0275605	0.0814325	-0.102041	0.00599622	0.953113	0.902993	1.00601
ebi-a-GCST90001978	qzsuqv	outcome	|| id:ebi-a-GCST90001978	Inverse variance weighted	18	0.00228251	0.0206252	0.911881	-0.0381428	0.0427078	1.00229	0.962575	1.04363
ebi-a-GCST90001979	kNCZWW	outcome	|| id:ebi-a-GCST90001979	Inverse variance weighted	20	0.0310751	0.018988	0.101721	-0.00614138	0.0682915	1.03156	0.993877	1.07068
ebi-a-GCST90001980	0lOZE7	outcome	|| id:ebi-a-GCST90001980	Inverse variance weighted	23	0.0352763	0.0301645	0.242216	-0.023846	0.0943986	1.03591	0.976436	1.099
ebi-a-GCST90001981	ZB90SW	outcome	|| id:ebi-a-GCST90001981	Inverse variance weighted	21	0.014642	0.0148252	0.323328	-0.0144154	0.0436993	1.01475	0.985688	1.04467
ebi-a-GCST90001982	Q5e1v9	outcome	|| id:ebi-a-GCST90001982	Inverse variance weighted	28	-0.00512408	0.0157623	0.745117	-0.0360182	0.02577	0.994889	0.964623	1.0261
ebi-a-GCST90001983	Khcz0d	outcome	|| id:ebi-a-GCST90001983	Inverse variance weighted	15	0.0489856	0.042911	0.253636	-0.03512	0.133091	1.05021	0.96549	1.14235
ebi-a-GCST90001984	Fht8QH	outcome	|| id:ebi-a-GCST90001984	Inverse variance weighted	19	-0.000307556	0.0271258	0.990954	-0.0534742	0.0528591	0.999692	0.94793	1.05428
ebi-a-GCST90001985	hug2Gd	outcome	|| id:ebi-a-GCST90001985	Inverse variance weighted	29	0.00882268	0.0136273	0.517356	-0.0178868	0.0355322	1.00886	0.982272	1.03617
ebi-a-GCST90001986	oENnPe	outcome	|| id:ebi-a-GCST90001986	Inverse variance weighted	16	-0.01579	0.0383744	0.680726	-0.0910037	0.0594237	0.984334	0.913014	1.06122
ebi-a-GCST90001987	jSECEL	outcome	|| id:ebi-a-GCST90001987	Inverse variance weighted	34	-0.0176986	0.0098623	0.0727219	-0.0370287	0.0016315	0.982457	0.963648	1.00163
ebi-a-GCST90001988	uJD2Ey	outcome	|| id:ebi-a-GCST90001988	Inverse variance weighted	22	-0.0224004	0.0248188	0.36676	-0.0710453	0.0262444	0.977849	0.93142	1.02659
ebi-a-GCST90001989	I4oEHH	outcome	|| id:ebi-a-GCST90001989	Inverse variance weighted	27	0.00486491	0.0170879	0.775875	-0.0286274	0.0383572	1.00488	0.971778	1.0391
ebi-a-GCST90001990	jboN4i	outcome	|| id:ebi-a-GCST90001990	Inverse variance weighted	20	-0.0579318	0.0329515	0.0787319	-0.122517	0.0066532	0.943714	0.884691	1.00668
ebi-a-GCST90001991	vuCT2Q	outcome	|| id:ebi-a-GCST90001991	Inverse variance weighted	20	-0.0129355	0.0321037	0.687002	-0.0758588	0.0499879	0.987148	0.926947	1.05126
ebi-a-GCST90001992	2O7Uac	outcome	|| id:ebi-a-GCST90001992	Inverse variance weighted	37	0.00502697	0.0152903	0.742331	-0.024942	0.0349959	1.00504	0.975366	1.03562
ebi-a-GCST90001993	AfwlPl	outcome	|| id:ebi-a-GCST90001993	Inverse variance weighted	15	-0.00100993	0.0514316	0.984333	-0.101816	0.099796	0.998991	0.903196	1.10495
ebi-a-GCST90001994	CNnGdS	outcome	|| id:ebi-a-GCST90001994	Inverse variance weighted	19	0.0156994	0.0150822	0.297912	-0.0138618	0.0452606	1.01582	0.986234	1.0463
ebi-a-GCST90001995	mctlcZ	outcome	|| id:ebi-a-GCST90001995	Inverse variance weighted	26	-0.0674737	0.0270104	0.0124872	-0.120414	-0.0145334	0.934752	0.886553	0.985572
ebi-a-GCST90001996	WmLTOj	outcome	|| id:ebi-a-GCST90001996	Inverse variance weighted	34	-0.0296456	0.018885	0.116462	-0.0666601	0.00736894	0.97079	0.935513	1.0074
ebi-a-GCST90001997	zzm0mA	outcome	|| id:ebi-a-GCST90001997	Inverse variance weighted	27	-0.0393982	0.0233044	0.0909158	-0.0850749	0.00627853	0.961368	0.918444	1.0063
ebi-a-GCST90001998	jRbjHs	outcome	|| id:ebi-a-GCST90001998	Inverse variance weighted	28	0.00500346	0.0204079	0.806323	-0.0349961	0.045003	1.00502	0.965609	1.04603
ebi-a-GCST90001999	yBYlYp	outcome	|| id:ebi-a-GCST90001999	Inverse variance weighted	19	-0.0264734	0.0290066	0.361417	-0.0833265	0.0303796	0.973874	0.920051	1.03085
ebi-a-GCST90002000	8LDI01	outcome	|| id:ebi-a-GCST90002000	Inverse variance weighted	28	-0.00907865	0.0229285	0.692138	-0.0540184	0.0358611	0.990962	0.947415	1.03651
ebi-a-GCST90002001	aPjjfO	outcome	|| id:ebi-a-GCST90002001	Inverse variance weighted	16	-0.128413	0.0471384	0.00644637	-0.220804	-0.0360217	0.87949	0.801874	0.964619
ebi-a-GCST90002002	QwYSEW	outcome	|| id:ebi-a-GCST90002002	Inverse variance weighted	15	0.000520506	0.050528	0.991781	-0.0985143	0.0995553	1.00052	0.906183	1.10468
ebi-a-GCST90002003	IRDF8m	outcome	|| id:ebi-a-GCST90002003	Inverse variance weighted	17	-0.0169733	0.0356218	0.633727	-0.0867921	0.0528454	0.98317	0.916868	1.05427
ebi-a-GCST90002004	PKXKX0	outcome	|| id:ebi-a-GCST90002004	Inverse variance weighted	27	-0.00181798	0.0105724	0.863472	-0.0225398	0.0189038	0.998184	0.977712	1.01908
ebi-a-GCST90002005	fPTcAV	outcome	|| id:ebi-a-GCST90002005	Inverse variance weighted	22	-0.0198117	0.024676	0.422048	-0.0681767	0.0285533	0.980383	0.934095	1.02896
ebi-a-GCST90002006	U08Ip5	outcome	|| id:ebi-a-GCST90002006	Inverse variance weighted	28	-0.00785471	0.0246326	0.749822	-0.0561347	0.0404253	0.992176	0.945412	1.04125
ebi-a-GCST90002007	G47G3E	outcome	|| id:ebi-a-GCST90002007	Inverse variance weighted	19	0.00235453	0.0151598	0.876574	-0.0273587	0.0320677	1.00236	0.973012	1.03259
ebi-a-GCST90002008	FdQiMx	outcome	|| id:ebi-a-GCST90002008	Inverse variance weighted	24	0.0185642	0.0143174	0.194762	-0.00949788	0.0466263	1.01874	0.990547	1.04773
ebi-a-GCST90002009	L4clqz	outcome	|| id:ebi-a-GCST90002009	Inverse variance weighted	25	0.000961051	0.0028879	0.739296	-0.00469923	0.00662133	1.00096	0.995312	1.00664
ebi-a-GCST90002010	wOGrzj	outcome	|| id:ebi-a-GCST90002010	Inverse variance weighted	16	-0.0189476	0.0271147	0.48468	-0.0720925	0.0341972	0.981231	0.930445	1.03479
ebi-a-GCST90002011	w3veWK	outcome	|| id:ebi-a-GCST90002011	Inverse variance weighted	12	0.0496759	0.0557097	0.372558	-0.0595151	0.158867	1.05093	0.942221	1.17218
ebi-a-GCST90002012	j2zV1S	outcome	|| id:ebi-a-GCST90002012	Inverse variance weighted	18	-0.0602997	0.026692	0.0238776	-0.112616	-0.0079834	0.941482	0.893494	0.992048
ebi-a-GCST90002013	9ePa0i	outcome	|| id:ebi-a-GCST90002013	Inverse variance weighted	14	0.0513238	0.0190047	0.0069219	0.0140745	0.0885731	1.05266	1.01417	1.09261
ebi-a-GCST90002014	2hWYIq	outcome	|| id:ebi-a-GCST90002014	Inverse variance weighted	14	-0.0113493	0.0328518	0.729742	-0.0757388	0.0530402	0.988715	0.927058	1.05447
ebi-a-GCST90002015	LnIJH1	outcome	|| id:ebi-a-GCST90002015	Inverse variance weighted	19	-0.0134631	0.0242283	0.578431	-0.0609506	0.0340244	0.986627	0.94087	1.03461
ebi-a-GCST90002016	MPvlzC	outcome	|| id:ebi-a-GCST90002016	Inverse variance weighted	19	-0.0162682	0.0245723	0.507934	-0.0644299	0.0318934	0.983863	0.937602	1.03241
ebi-a-GCST90002017	D0Sj0Y	outcome	|| id:ebi-a-GCST90002017	Inverse variance weighted	25	0.0307108	0.0288749	0.28752	-0.0258841	0.0873056	1.03119	0.974448	1.09123
ebi-a-GCST90002018	d2bvCA	outcome	|| id:ebi-a-GCST90002018	Inverse variance weighted	16	-0.0187437	0.0270654	0.488602	-0.0717918	0.0343044	0.981431	0.930725	1.0349
ebi-a-GCST90002019	nYum0H	outcome	|| id:ebi-a-GCST90002019	Inverse variance weighted	24	0.0300612	0.0164599	0.0677999	-0.00220012	0.0623226	1.03052	0.997802	1.06431
ebi-a-GCST90002020	4EfaCD	outcome	|| id:ebi-a-GCST90002020	Inverse variance weighted	18	-0.00310319	0.0396615	0.937636	-0.0808397	0.0746333	0.996902	0.922342	1.07749
ebi-a-GCST90002021	dBQeum	outcome	|| id:ebi-a-GCST90002021	Inverse variance weighted	19	-0.0159925	0.0325737	0.623453	-0.0798369	0.047852	0.984135	0.923267	1.04902
ebi-a-GCST90002022	DRqGHK	outcome	|| id:ebi-a-GCST90002022	Inverse variance weighted	22	0.029884	0.0283207	0.291334	-0.0256246	0.0853926	1.03033	0.974701	1.08914
ebi-a-GCST90002023	0sTX6O	outcome	|| id:ebi-a-GCST90002023	Inverse variance weighted	15	0.0624351	0.0414294	0.131804	-0.0187664	0.143637	1.06443	0.981409	1.15446
ebi-a-GCST90002024	zg0Dom	outcome	|| id:ebi-a-GCST90002024	Inverse variance weighted	20	0.00290099	0.0292513	0.921	-0.0544316	0.0602336	1.00291	0.947023	1.06208
ebi-a-GCST90002025	bGM7lv	outcome	|| id:ebi-a-GCST90002025	Inverse variance weighted	19	0.0365371	0.0321292	0.255458	-0.0264361	0.0995104	1.03721	0.97391	1.10463
ebi-a-GCST90002026	holJvw	outcome	|| id:ebi-a-GCST90002026	Inverse variance weighted	24	8.46e-05	0.0257063	0.997374	-0.0502997	0.0504689	1.00008	0.950944	1.05176
ebi-a-GCST90002027	Z1B06f	outcome	|| id:ebi-a-GCST90002027	Inverse variance weighted	27	0.0408473	0.0258743	0.11441	-0.00986642	0.0915609	1.04169	0.990182	1.09588
ebi-a-GCST90002028	WPZgYU	outcome	|| id:ebi-a-GCST90002028	Inverse variance weighted	24	0.0129755	0.0257423	0.614224	-0.0374795	0.0634305	1.01306	0.963214	1.06549
ebi-a-GCST90002029	k3BM4U	outcome	|| id:ebi-a-GCST90002029	Inverse variance weighted	23	-0.0158844	0.0351554	0.651389	-0.0847889	0.0530201	0.984241	0.918706	1.05445
ebi-a-GCST90002030	Xk6IJM	outcome	|| id:ebi-a-GCST90002030	Inverse variance weighted	22	-0.0172497	0.0246431	0.483939	-0.0655503	0.0310508	0.982898	0.936552	1.03154
ebi-a-GCST90002031	xc2WUG	outcome	|| id:ebi-a-GCST90002031	Inverse variance weighted	23	-0.0246231	0.0192244	0.200256	-0.062303	0.0130568	0.975678	0.939598	1.01314
ebi-a-GCST90002032	tQzRPe	outcome	|| id:ebi-a-GCST90002032	Inverse variance weighted	20	-0.000169536	0.0170529	0.992068	-0.0335933	0.0332542	0.99983	0.966965	1.03381
ebi-a-GCST90002033	e1H4Tf	outcome	|| id:ebi-a-GCST90002033	Inverse variance weighted	26	-0.0408519	0.0235272	0.0824988	-0.0869652	0.00526144	0.959971	0.916709	1.00528
ebi-a-GCST90002034	z8T1to	outcome	|| id:ebi-a-GCST90002034	Inverse variance weighted	22	-0.00547392	0.0139824	0.695439	-0.0328795	0.0219317	0.994541	0.967655	1.02217
ebi-a-GCST90002035	E1Mw7Q	outcome	|| id:ebi-a-GCST90002035	Inverse variance weighted	26	-0.0323423	0.0261027	0.215331	-0.0835036	0.018819	0.968175	0.919888	1.019
ebi-a-GCST90002036	cHQyBo	outcome	|| id:ebi-a-GCST90002036	Inverse variance weighted	26	-0.0266341	0.0172439	0.122454	-0.0604321	0.00716386	0.973717	0.941358	1.00719
ebi-a-GCST90002037	tVVEOy	outcome	|| id:ebi-a-GCST90002037	Inverse variance weighted	21	0.00528791	0.0205556	0.796987	-0.0350011	0.0455769	1.0053	0.965604	1.04663
ebi-a-GCST90002038	gBinqv	outcome	|| id:ebi-a-GCST90002038	Inverse variance weighted	21	0.00158339	0.0194329	0.93506	-0.036505	0.0396718	1.00158	0.964153	1.04047
ebi-a-GCST90002039	jcy0c5	outcome	|| id:ebi-a-GCST90002039	Inverse variance weighted	23	-0.0261477	0.0265193	0.32414	-0.0781255	0.0258302	0.974191	0.924848	1.02617
ebi-a-GCST90002040	PRFSmN	outcome	|| id:ebi-a-GCST90002040	Inverse variance weighted	33	0.0299006	0.0202067	0.138944	-0.00970456	0.0695059	1.03035	0.990342	1.07198
ebi-a-GCST90002041	lhsl8D	outcome	|| id:ebi-a-GCST90002041	Inverse variance weighted	17	-0.050498	0.0322195	0.117042	-0.113648	0.0126522	0.950756	0.892572	1.01273
ebi-a-GCST90002042	CrkrwO	outcome	|| id:ebi-a-GCST90002042	Inverse variance weighted	18	0.0361473	0.0289074	0.211135	-0.0205113	0.0928058	1.03681	0.979698	1.09725
ebi-a-GCST90002043	9zHdmR	outcome	|| id:ebi-a-GCST90002043	Inverse variance weighted	16	-0.00289892	0.029478	0.921661	-0.0606758	0.054878	0.997105	0.941128	1.05641
ebi-a-GCST90002044	Lgy5ty	outcome	|| id:ebi-a-GCST90002044	Inverse variance weighted	10	-0.0201617	0.0416281	0.628153	-0.101753	0.0614295	0.98004	0.903253	1.06336
ebi-a-GCST90002045	UddpcV	outcome	|| id:ebi-a-GCST90002045	Inverse variance weighted	14	-0.0351469	0.0319751	0.271682	-0.0978182	0.0275243	0.965464	0.906814	1.02791
ebi-a-GCST90002046	3Hejxb	outcome	|| id:ebi-a-GCST90002046	Inverse variance weighted	25	-0.00811813	0.00970341	0.402803	-0.0271368	0.0109006	0.991915	0.973228	1.01096
ebi-a-GCST90002047	fjZpFf	outcome	|| id:ebi-a-GCST90002047	Inverse variance weighted	18	-0.0438029	0.0249402	0.0790336	-0.0926857	0.00507979	0.957143	0.91148	1.00509
ebi-a-GCST90002048	yhe0VF	outcome	|| id:ebi-a-GCST90002048	Inverse variance weighted	16	0.0251153	0.0230471	0.275829	-0.020057	0.0702876	1.02543	0.980143	1.07282
ebi-a-GCST90002049	1oRw6n	outcome	|| id:ebi-a-GCST90002049	Inverse variance weighted	17	-0.0223729	0.0238968	0.349156	-0.0692107	0.0244649	0.977876	0.93313	1.02477
ebi-a-GCST90002050	B7F53i	outcome	|| id:ebi-a-GCST90002050	Inverse variance weighted	18	-0.0562263	0.0247428	0.0230607	-0.104722	-0.00773035	0.945325	0.900575	0.992299
ebi-a-GCST90002051	7snMQ7	outcome	|| id:ebi-a-GCST90002051	Inverse variance weighted	17	-0.00811051	0.0318661	0.799095	-0.0705681	0.0543471	0.991922	0.931864	1.05585
ebi-a-GCST90002052	zhUbbv	outcome	|| id:ebi-a-GCST90002052	Inverse variance weighted	10	-0.0319799	0.0190495	0.0931944	-0.0693169	0.00535704	0.968526	0.933031	1.00537
ebi-a-GCST90002053	ih4iit	outcome	|| id:ebi-a-GCST90002053	Inverse variance weighted	16	0.0124069	0.0174274	0.476515	-0.0217508	0.0465646	1.01248	0.978484	1.04767
ebi-a-GCST90002054	pSE78l	outcome	|| id:ebi-a-GCST90002054	Inverse variance weighted	13	-0.0242756	0.0425726	0.568531	-0.107718	0.0591667	0.976017	0.897881	1.06095
ebi-a-GCST90002055	zBLCTr	outcome	|| id:ebi-a-GCST90002055	Inverse variance weighted	16	0.0131387	0.0370886	0.723151	-0.059555	0.0858323	1.01323	0.942184	1.08962
ebi-a-GCST90002056	NZt2Fi	outcome	|| id:ebi-a-GCST90002056	Inverse variance weighted	24	0.00317841	0.0294796	0.914141	-0.0546016	0.0609584	1.00318	0.946862	1.06285
ebi-a-GCST90002057	hUYVbI	outcome	|| id:ebi-a-GCST90002057	Inverse variance weighted	17	0.00636611	0.0296002	0.829713	-0.0516503	0.0643826	1.00639	0.949661	1.0665
ebi-a-GCST90002058	tuiHvP	outcome	|| id:ebi-a-GCST90002058	Inverse variance weighted	26	-0.00301688	0.0235826	0.898206	-0.0492387	0.043205	0.996988	0.951954	1.04415
ebi-a-GCST90002059	ynDtoL	outcome	|| id:ebi-a-GCST90002059	Inverse variance weighted	18	-0.0359709	0.0354663	0.310473	-0.105485	0.033543	0.964668	0.899888	1.03411
ebi-a-GCST90002060	rYAkbp	outcome	|| id:ebi-a-GCST90002060	Inverse variance weighted	25	-0.0107332	0.019625	0.584437	-0.0491983	0.0277318	0.989324	0.951992	1.02812
ebi-a-GCST90002061	tJyjtt	outcome	|| id:ebi-a-GCST90002061	Inverse variance weighted	27	0.00497905	0.0249362	0.841737	-0.0438959	0.053854	1.00499	0.957054	1.05533
ebi-a-GCST90002062	1qKv6H	outcome	|| id:ebi-a-GCST90002062	Inverse variance weighted	21	-0.009533	0.030612	0.755486	-0.0695326	0.0504666	0.990512	0.93283	1.05176
ebi-a-GCST90002063	5B1fib	outcome	|| id:ebi-a-GCST90002063	Inverse variance weighted	29	0.0238769	0.0229386	0.29792	-0.0210827	0.0688365	1.02416	0.979138	1.07126
ebi-a-GCST90002064	GoS0lk	outcome	|| id:ebi-a-GCST90002064	Inverse variance weighted	13	0.0191959	0.039408	0.626184	-0.0580439	0.0964356	1.01938	0.943609	1.10124
ebi-a-GCST90002065	Aeoi28	outcome	|| id:ebi-a-GCST90002065	Inverse variance weighted	14	-0.0185941	0.0300164	0.535611	-0.0774262	0.040238	0.981578	0.925495	1.04106
ebi-a-GCST90002066	Osq5dK	outcome	|| id:ebi-a-GCST90002066	Inverse variance weighted	24	0.0245544	0.0174057	0.158329	-0.00956067	0.0586696	1.02486	0.990485	1.06042
ebi-a-GCST90002067	y51R6K	outcome	|| id:ebi-a-GCST90002067	Inverse variance weighted	23	0.034506	0.0244324	0.15786	-0.0133814	0.0823935	1.03511	0.986708	1.08588
ebi-a-GCST90002068	90dnkQ	outcome	|| id:ebi-a-GCST90002068	Inverse variance weighted	28	-0.00491449	0.0193422	0.799433	-0.0428252	0.0329962	0.995098	0.958079	1.03355
ebi-a-GCST90002069	OcXMzj	outcome	|| id:ebi-a-GCST90002069	Inverse variance weighted	22	0.0355365	0.0158344	0.0248159	0.00450105	0.066572	1.03618	1.00451	1.06884
ebi-a-GCST90002070	rU3Cpd	outcome	|| id:ebi-a-GCST90002070	Inverse variance weighted	32	0.0194022	0.0164772	0.238986	-0.012893	0.0516975	1.01959	0.98719	1.05306
ebi-a-GCST90002071	ihI8Du	outcome	|| id:ebi-a-GCST90002071	Inverse variance weighted	18	-0.0135707	0.0113072	0.230068	-0.0357327	0.00859136	0.986521	0.964898	1.00863
ebi-a-GCST90002072	5prnaf	outcome	|| id:ebi-a-GCST90002072	Inverse variance weighted	26	0.00494591	0.0300769	0.869383	-0.0540048	0.0638966	1.00496	0.947428	1.06598
ebi-a-GCST90002073	AOb0hP	outcome	|| id:ebi-a-GCST90002073	Inverse variance weighted	22	-0.024205	0.0218324	0.26757	-0.0669965	0.0185864	0.976086	0.935199	1.01876
ebi-a-GCST90002074	G1u1Im	outcome	|| id:ebi-a-GCST90002074	Inverse variance weighted	22	0.0237908	0.0274742	0.386528	-0.0300587	0.0776403	1.02408	0.970389	1.08073
ebi-a-GCST90002075	OhkCYr	outcome	|| id:ebi-a-GCST90002075	Inverse variance weighted	13	0.0215711	0.0338721	0.52423	-0.0448183	0.0879604	1.02181	0.956171	1.09194
ebi-a-GCST90002076	5gKYqB	outcome	|| id:ebi-a-GCST90002076	Inverse variance weighted	23	-0.0292625	0.0275724	0.288556	-0.0833044	0.0247795	0.971162	0.920071	1.02509
ebi-a-GCST90002077	v5qv41	outcome	|| id:ebi-a-GCST90002077	Inverse variance weighted	28	0.019848	0.0185457	0.284518	-0.0165015	0.0561975	1.02005	0.983634	1.05781
ebi-a-GCST90002078	LM3nFT	outcome	|| id:ebi-a-GCST90002078	Inverse variance weighted	25	-0.00272556	0.0215403	0.89931	-0.0449445	0.0394934	0.997278	0.956051	1.04028
ebi-a-GCST90002079	SoxgK7	outcome	|| id:ebi-a-GCST90002079	Inverse variance weighted	21	0.0442072	0.0384234	0.249926	-0.0311027	0.119517	1.0452	0.969376	1.12695
ebi-a-GCST90002080	6hliUc	outcome	|| id:ebi-a-GCST90002080	Inverse variance weighted	22	0.000226429	0.0280205	0.993553	-0.0546938	0.0551467	1.00023	0.946775	1.0567
ebi-a-GCST90002081	zDTxsu	outcome	|| id:ebi-a-GCST90002081	Inverse variance weighted	30	0.0281154	0.0272766	0.302656	-0.0253467	0.0815775	1.02851	0.974972	1.085
ebi-a-GCST90002082	r63N9a	outcome	|| id:ebi-a-GCST90002082	Inverse variance weighted	18	0.0318873	0.0188176	0.0901611	-0.00499516	0.0687698	1.0324	0.995017	1.07119
ebi-a-GCST90002083	vqxasn	outcome	|| id:ebi-a-GCST90002083	Inverse variance weighted	20	0.0122136	0.0292544	0.676316	-0.0451251	0.0695523	1.01229	0.955878	1.07203
ebi-a-GCST90002084	C6B6us	outcome	|| id:ebi-a-GCST90002084	Inverse variance weighted	20	-0.016974	0.0142754	0.234426	-0.0449538	0.0110059	0.983169	0.956042	1.01107
ebi-a-GCST90002085	GGnW9t	outcome	|| id:ebi-a-GCST90002085	Inverse variance weighted	22	-0.006303	0.0292096	0.829155	-0.0635538	0.0509478	0.993717	0.938424	1.05227
ebi-a-GCST90002086	ijoDb3	outcome	|| id:ebi-a-GCST90002086	Inverse variance weighted	24	-0.00949124	0.0255905	0.71072	-0.0596486	0.0406661	0.990554	0.942096	1.0415
ebi-a-GCST90002087	x1w30D	outcome	|| id:ebi-a-GCST90002087	Inverse variance weighted	30	-0.0207033	0.0215521	0.336745	-0.0629455	0.0215388	0.97951	0.938995	1.02177
ebi-a-GCST90002088	H7DreR	outcome	|| id:ebi-a-GCST90002088	Inverse variance weighted	26	-0.00353846	0.0214808	0.869159	-0.0456409	0.038564	0.996468	0.955385	1.03932
ebi-a-GCST90002089	SufV9T	outcome	|| id:ebi-a-GCST90002089	Inverse variance weighted	19	0.00229125	0.0344256	0.946935	-0.065183	0.0697655	1.00229	0.936896	1.07226
ebi-a-GCST90002090	0RNEk0	outcome	|| id:ebi-a-GCST90002090	Inverse variance weighted	22	0.0264782	0.0273892	0.333674	-0.0272047	0.0801612	1.02683	0.973162	1.08346
ebi-a-GCST90002091	IJ7vU4	outcome	|| id:ebi-a-GCST90002091	Inverse variance weighted	20	-0.0109089	0.0191662	0.569239	-0.0484747	0.0266569	0.98915	0.952681	1.02702
ebi-a-GCST90002092	EVUHjh	outcome	|| id:ebi-a-GCST90002092	Inverse variance weighted	3	-0.0297486	0.0329764	0.366994	-0.0943823	0.0348851	0.97069	0.909935	1.0355
ebi-a-GCST90002093	0RBEIb	outcome	|| id:ebi-a-GCST90002093	Inverse variance weighted	17	0.0380646	0.0305141	0.212235	-0.021743	0.0978723	1.0388	0.978492	1.10282
ebi-a-GCST90002094	RDG2Pt	outcome	|| id:ebi-a-GCST90002094	Inverse variance weighted	16	0.030682	0.0240516	0.202071	-0.0164592	0.0778233	1.03116	0.983676	1.08093
ebi-a-GCST90002095	RUW8HY	outcome	|| id:ebi-a-GCST90002095	Inverse variance weighted	23	0.0324385	0.0215101	0.131539	-0.00972121	0.0745982	1.03297	0.990326	1.07745
ebi-a-GCST90002096	Ev8NS1	outcome	|| id:ebi-a-GCST90002096	Inverse variance weighted	19	0.0200482	0.0280455	0.474705	-0.0349209	0.0750173	1.02025	0.965682	1.0779
ebi-a-GCST90002097	2ENWAl	outcome	|| id:ebi-a-GCST90002097	Inverse variance weighted	20	0.0323347	0.0258653	0.211255	-0.0183612	0.0830306	1.03286	0.981806	1.08658
ebi-a-GCST90002098	eHn7Z0	outcome	|| id:ebi-a-GCST90002098	Inverse variance weighted	33	0.0151768	0.0162739	0.351034	-0.0167201	0.0470738	1.01529	0.983419	1.0482
ebi-a-GCST90002099	MAyNlZ	outcome	|| id:ebi-a-GCST90002099	Inverse variance weighted	33	-0.0100231	0.0142441	0.481643	-0.0379415	0.0178954	0.990027	0.962769	1.01806
ebi-a-GCST90002100	uCdtAw	outcome	|| id:ebi-a-GCST90002100	Inverse variance weighted	22	0.00558845	0.0306795	0.85546	-0.0545433	0.0657202	1.0056	0.946917	1.06793
ebi-a-GCST90002101	pCzFxP	outcome	|| id:ebi-a-GCST90002101	Inverse variance weighted	14	-0.0333437	0.040509	0.410441	-0.112741	0.046054	0.967206	0.893382	1.04713
ebi-a-GCST90002102	zBJpFw	outcome	|| id:ebi-a-GCST90002102	Inverse variance weighted	29	-0.000437858	0.0119422	0.970752	-0.0238445	0.0229688	0.999562	0.976438	1.02323
ebi-a-GCST90002103	f8nPKi	outcome	|| id:ebi-a-GCST90002103	Inverse variance weighted	8	-0.0373321	0.0334078	0.263795	-0.102811	0.0281472	0.963356	0.902297	1.02855
ebi-a-GCST90002104	3B0OL3	outcome	|| id:ebi-a-GCST90002104	Inverse variance weighted	15	-0.0270387	0.0270038	0.316686	-0.0799662	0.0258888	0.973324	0.923148	1.02623
ebi-a-GCST90002105	Z94U66	outcome	|| id:ebi-a-GCST90002105	Inverse variance weighted	23	-0.04808	0.0240212	0.0453311	-0.0951614	-0.000998527	0.953058	0.909226	0.999002
ebi-a-GCST90002106	yHzNV5	outcome	|| id:ebi-a-GCST90002106	Inverse variance weighted	19	-0.0445296	0.0288504	0.122718	-0.101076	0.0120172	0.956447	0.903864	1.01209
ebi-a-GCST90002107	Cvy7hM	outcome	|| id:ebi-a-GCST90002107	Inverse variance weighted	6	-0.0305719	0.0561624	0.586202	-0.14065	0.0795064	0.969891	0.868793	1.08275
ebi-a-GCST90002108	TmOHXk	outcome	|| id:ebi-a-GCST90002108	Inverse variance weighted	25	0.000140064	0.0119428	0.990643	-0.0232679	0.023548	1.00014	0.977001	1.02383
ebi-a-GCST90002109	a7bA70	outcome	|| id:ebi-a-GCST90002109	Inverse variance weighted	20	-0.0265604	0.0213433	0.213339	-0.0683932	0.0152724	0.973789	0.933893	1.01539
ebi-a-GCST90002110	zwmwb3	outcome	|| id:ebi-a-GCST90002110	Inverse variance weighted	23	0.00111349	0.0154359	0.942494	-0.0291409	0.0313679	1.00111	0.97128	1.03187
ebi-a-GCST90002111	1voysz	outcome	|| id:ebi-a-GCST90002111	Inverse variance weighted	18	0.0343109	0.020902	0.100692	-0.00665711	0.0752789	1.03491	0.993365	1.07818
ebi-a-GCST90002112	mlDrna	outcome	|| id:ebi-a-GCST90002112	Inverse variance weighted	12	-0.0622967	0.0289309	0.0312954	-0.119001	-0.00559223	0.939604	0.887807	0.994423
ebi-a-GCST90002113	7kZ0U6	outcome	|| id:ebi-a-GCST90002113	Inverse variance weighted	19	0.0290655	0.0261099	0.265624	-0.02211	0.080241	1.02949	0.978133	1.08355
ebi-a-GCST90002114	ZaBD11	outcome	|| id:ebi-a-GCST90002114	Inverse variance weighted	21	-0.00533158	0.0350146	0.878976	-0.0739602	0.063297	0.994683	0.928709	1.06534
ebi-a-GCST90002115	22Ar3m	outcome	|| id:ebi-a-GCST90002115	Inverse variance weighted	20	-0.0225031	0.0377768	0.551386	-0.0965457	0.0515395	0.977748	0.907968	1.05289
ebi-a-GCST90002116	mIiaXm	outcome	|| id:ebi-a-GCST90002116	Inverse variance weighted	22	-0.00492954	0.0191913	0.797285	-0.0425446	0.0326855	0.995083	0.958348	1.03323
ebi-a-GCST90002117	rhRosr	outcome	|| id:ebi-a-GCST90002117	Inverse variance weighted	28	-0.000930901	0.00372684	0.802755	-0.00823551	0.00637371	0.99907	0.991798	1.00639
ebi-a-GCST90002118	EbuAD6	outcome	|| id:ebi-a-GCST90002118	Inverse variance weighted	13	-0.0213936	0.045324	0.636916	-0.110229	0.0674414	0.978834	0.895629	1.06977
ebi-a-GCST90002119	meCJ4M	outcome	|| id:ebi-a-GCST90002119	Inverse variance weighted	22	0.0346992	0.0225104	0.123202	-0.00942124	0.0788197	1.03531	0.990623	1.08201
ebi-a-GCST90002120	AWyIWU	outcome	|| id:ebi-a-GCST90002120	Inverse variance weighted	20	-0.0514092	0.0419826	0.220751	-0.133695	0.0308768	0.94989	0.874857	1.03136
ebi-a-GCST90002121	rQ90uy	outcome	|| id:ebi-a-GCST90002121	Inverse variance weighted	25	0.0107885	0.033431	0.746916	-0.0547362	0.0763131	1.01085	0.946735	1.0793

## Sheet: Table S4
Table S4. Results of a Mendelian randomization analysis of immunophenotypes with Fas cell surface death receptor as exposure and positive causality with Parkinson's disease as outcome.
id.exposure	id.outcome	outcome	exposure	method	nsnp	b	se	pval	lo_ci	up_ci	or	or_lci95	or_uci95
prot-b-34	ebi-a-GCST90001399	IgD- CD27- B cell %B cell || id:ebi-a-GCST90001399	|| id:prot-b-34	Inverse variance weighted	11	-0.0259391	0.0173128	0.134066	-0.0598722	0.00799405	0.974394	0.941885	1.00803
prot-b-34	ebi-a-GCST90001410	IgD- CD38+ B cell %B cell || id:ebi-a-GCST90001410	|| id:prot-b-34	Inverse variance weighted	11	0.00462415	0.0168875	0.784222	-0.0284753	0.0377236	1.00463	0.971926	1.03844
prot-b-34	ebi-a-GCST90001414	IgD- CD24- B cell Absolute Count || id:ebi-a-GCST90001414	|| id:prot-b-34	Inverse variance weighted	11	-0.0113867	0.0175926	0.517476	-0.0458682	0.0230949	0.988678	0.955168	1.02336
prot-b-34	ebi-a-GCST90001420	IgD- CD38+ B cell Absolute Count || id:ebi-a-GCST90001420	|| id:prot-b-34	Inverse variance weighted	11	0.0146923	0.0174189	0.398964	-0.0194486	0.0488333	1.0148	0.980739	1.05005
prot-b-34	ebi-a-GCST90001524	Granulocytic Myeloid-Derived Suppressor Cells Absolute Count || id:ebi-a-GCST90001524	|| id:prot-b-34	Inverse variance weighted	11	0.00564017	0.0229511	0.805877	-0.0393439	0.0506243	1.00566	0.96142	1.05193
prot-b-34	ebi-a-GCST90001546	Terminally Differentiated CD4+ T cell %CD4+ T cell || id:ebi-a-GCST90001546	|| id:prot-b-34	Inverse variance weighted	11	-0.00726312	0.020815	0.727137	-0.0480605	0.0335343	0.992763	0.953076	1.0341
prot-b-34	ebi-a-GCST90001598	CD4-CD8- T cell Absolute Count || id:ebi-a-GCST90001598	|| id:prot-b-34	Inverse variance weighted	11	-0.0176045	0.0162389	0.278322	-0.0494328	0.0142237	0.98255	0.951769	1.01433
prot-b-34	ebi-a-GCST90001603	T cell Absolute Count || id:ebi-a-GCST90001603	|| id:prot-b-34	Inverse variance weighted	11	-0.00276897	0.0168992	0.869847	-0.0358914	0.0303534	0.997235	0.964745	1.03082
prot-b-34	ebi-a-GCST90001606	CD4+ T cell %leukocyte || id:ebi-a-GCST90001606	|| id:prot-b-34	Inverse variance weighted	11	-0.0131819	0.0168752	0.434721	-0.0462573	0.0198935	0.986905	0.954796	1.02009
prot-b-34	ebi-a-GCST90001666	CD28+ CD45RA+ CD8dim T cell Absolute Count || id:ebi-a-GCST90001666	|| id:prot-b-34	Inverse variance weighted	11	0.0216472	0.0181324	0.232538	-0.0138922	0.0571867	1.02188	0.986204	1.05885
prot-b-34	ebi-a-GCST90001681	CD25++ CD8+ T cell Absolute Count || id:ebi-a-GCST90001681	|| id:prot-b-34	Inverse variance weighted	11	0.0107373	0.0223786	0.631369	-0.0331247	0.0545992	1.0108	0.967418	1.05612
prot-b-34	ebi-a-GCST90001689	CD28+ CD45RA+ CD8+ T cell %CD8+ T cell || id:ebi-a-GCST90001689	|| id:prot-b-34	Inverse variance weighted	11	0.0245125	0.0131713	0.0627369	-0.00130327	0.0503282	1.02482	0.998698	1.05162
prot-b-34	ebi-a-GCST90001690	CD28+ CD45RA+ CD8+ T cell Absolute Count || id:ebi-a-GCST90001690	|| id:prot-b-34	Inverse variance weighted	11	0.0247543	0.0122737	0.0437094	0.000697963	0.0488107	1.02506	1.0007	1.05002
prot-b-34	ebi-a-GCST90001696	CD45RA- CD28- CD8+ T cell %CD8+ T cell || id:ebi-a-GCST90001696	|| id:prot-b-34	Inverse variance weighted	11	-0.281673	0.254684	0.26874	-0.780855	0.217508	0.75452	0.458014	1.24298
prot-b-34	ebi-a-GCST90001723	CD19 on CD24+ CD27+ B cell || id:ebi-a-GCST90001723	|| id:prot-b-34	Inverse variance weighted	11	0.0444045	0.0172853	0.0102017	0.0105253	0.0782837	1.04541	1.01058	1.08143
prot-b-34	ebi-a-GCST90001732	CD19 on IgD- CD27- B cell || id:ebi-a-GCST90001732	|| id:prot-b-34	Inverse variance weighted	11	0.0234585	0.0173267	0.175772	-0.0105019	0.0574188	1.02374	0.989553	1.0591
prot-b-34	ebi-a-GCST90001749	CD20 on IgD+ CD38- naive B cell || id:ebi-a-GCST90001749	|| id:prot-b-34	Inverse variance weighted	11	0.0413048	0.0338263	0.222054	-0.0249948	0.107604	1.04217	0.975315	1.11361
prot-b-34	ebi-a-GCST90001796	CD27 on CD20- B cell || id:ebi-a-GCST90001796	|| id:prot-b-34	Inverse variance weighted	11	-0.0143946	0.0211533	0.496194	-0.0558551	0.0270659	0.985709	0.945676	1.02744
prot-b-34	ebi-a-GCST90001820	IgD on IgD+ CD24+ B cell || id:ebi-a-GCST90001820	|| id:prot-b-34	Inverse variance weighted	11	-0.00381576	0.0231454	0.869054	-0.0491808	0.0415493	0.996192	0.952009	1.04242
prot-b-34	ebi-a-GCST90001831	CD62L on CD62L+ myeloid Dendritic Cell || id:ebi-a-GCST90001831	|| id:prot-b-34	Inverse variance weighted	11	0.0135784	0.0197233	0.491174	-0.0250793	0.052236	1.01367	0.975233	1.05362
prot-b-34	ebi-a-GCST90001839	CD3 on Effector Memory CD8+ T cell || id:ebi-a-GCST90001839	|| id:prot-b-34	Inverse variance weighted	11	0.00494203	0.0192613	0.797505	-0.0328102	0.0426942	1.00495	0.967722	1.04362
prot-b-34	ebi-a-GCST90001871	HVEM on T cell || id:ebi-a-GCST90001871	|| id:prot-b-34	Inverse variance weighted	11	-0.0158403	0.0283778	0.576713	-0.0714608	0.0397803	0.984285	0.931033	1.04058
prot-b-34	ebi-a-GCST90001907	CCR7 on naive CD4+ T cell || id:ebi-a-GCST90001907	|| id:prot-b-34	Inverse variance weighted	11	0.00864328	0.0191738	0.652143	-0.0289373	0.0462239	1.00868	0.971477	1.04731
prot-b-34	ebi-a-GCST90001995	CX3CR1 on monocyte || id:ebi-a-GCST90001995	|| id:prot-b-34	Inverse variance weighted	11	0.000996369	0.0201009	0.960466	-0.0384014	0.0403942	1.001	0.962327	1.04122
prot-b-34	ebi-a-GCST90002001	CD64 on CD14- CD16- || id:ebi-a-GCST90002001	|| id:prot-b-34	Inverse variance weighted	11	-0.0149246	0.0169461	0.378474	-0.0481389	0.0182897	0.985186	0.953001	1.01846
prot-b-34	ebi-a-GCST90002012	CX3CR1 on CD14- CD16+ monocyte || id:ebi-a-GCST90002012	|| id:prot-b-34	Inverse variance weighted	11	0.00689427	0.0172107	0.688729	-0.0268387	0.0406273	1.00692	0.973518	1.04146
prot-b-34	ebi-a-GCST90002013	CCR2 on myeloid Dendritic Cell || id:ebi-a-GCST90002013	|| id:prot-b-34	Inverse variance weighted	11	0.00207814	0.01936	0.914518	-0.0358675	0.0400238	1.00208	0.964768	1.04084
prot-b-34	ebi-a-GCST90002050	CD45 on CD33dim HLA DR- || id:ebi-a-GCST90002050	|| id:prot-b-34	Inverse variance weighted	11	0.00922499	0.0334291	0.782581	-0.0562961	0.0747461	1.00927	0.945259	1.07761
prot-b-34	ebi-a-GCST90002069	CD4 on CD39+ secreting CD4 regulatory T cell || id:ebi-a-GCST90002069	|| id:prot-b-34	Inverse variance weighted	11	0.00882203	0.0209155	0.673176	-0.0321724	0.0498165	1.00886	0.96834	1.05108
prot-b-34	ebi-a-GCST90002105	HLA DR on plasmacytoid Dendritic Cell || id:ebi-a-GCST90002105	|| id:prot-b-34	Inverse variance weighted	11	-0.0193114	0.0189022	0.306949	-0.0563597	0.017737	0.980874	0.945199	1.0179
prot-b-34	ebi-a-GCST90002112	HLA DR on CD33- HLA DR+ || id:ebi-a-GCST90002112	|| id:prot-b-34	Inverse variance weighted	11	-0.0324209	0.0253118	0.200242	-0.0820321	0.0171902	0.968099	0.921242	1.01734

## Sheet: Table S5
Table S5. Results of a Mendelian randomization analysis of immunophenotypes with Nerve growth factor as exposure and positive causality with Parkinson's disease as outcome.
id.exposure	id.outcome	outcome	exposure	method	nsnp	b	se	pval	lo_ci	up_ci	or	or_lci95	or_uci95
prot-b-40	ebi-a-GCST90001399	IgD- CD27- B cell %B cell || id:ebi-a-GCST90001399	|| id:prot-b-40	Inverse variance weighted	39	0.000306897	0.0142662	0.982837	-0.0276548	0.0282686	1.00031	0.972724	1.02867
prot-b-40	ebi-a-GCST90001410	IgD- CD38+ B cell %B cell || id:ebi-a-GCST90001410	|| id:prot-b-40	Inverse variance weighted	39	0.0214116	0.0128725	0.0962403	-0.0038185	0.0466418	1.02164	0.996189	1.04775
prot-b-40	ebi-a-GCST90001414	IgD- CD24- B cell Absolute Count || id:ebi-a-GCST90001414	|| id:prot-b-40	Inverse variance weighted	39	0.00462307	0.012062	0.701517	-0.0190185	0.0282647	1.00463	0.981161	1.02867
prot-b-40	ebi-a-GCST90001420	IgD- CD38+ B cell Absolute Count || id:ebi-a-GCST90001420	|| id:prot-b-40	Inverse variance weighted	39	0.0223525	0.0126533	0.077305	-0.00244788	0.0471529	1.0226	0.997555	1.04828
prot-b-40	ebi-a-GCST90001524	Granulocytic Myeloid-Derived Suppressor Cells Absolute Count || id:ebi-a-GCST90001524	|| id:prot-b-40	Inverse variance weighted	39	-0.013343	0.0156808	0.394817	-0.0440774	0.0173914	0.986746	0.95688	1.01754
prot-b-40	ebi-a-GCST90001546	Terminally Differentiated CD4+ T cell %CD4+ T cell || id:ebi-a-GCST90001546	|| id:prot-b-40	Inverse variance weighted	39	-0.017836	0.013496	0.186309	-0.0442881	0.00861613	0.982322	0.956678	1.00865
prot-b-40	ebi-a-GCST90001598	CD4-CD8- T cell Absolute Count || id:ebi-a-GCST90001598	|| id:prot-b-40	Inverse variance weighted	39	-0.00269312	0.0111564	0.809247	-0.0245596	0.0191734	0.997311	0.97574	1.01936
prot-b-40	ebi-a-GCST90001603	T cell Absolute Count || id:ebi-a-GCST90001603	|| id:prot-b-40	Inverse variance weighted	39	-0.0188023	0.0121824	0.122735	-0.0426799	0.00507526	0.981373	0.958218	1.00509
prot-b-40	ebi-a-GCST90001606	CD4+ T cell %leukocyte || id:ebi-a-GCST90001606	|| id:prot-b-40	Inverse variance weighted	39	0.00353152	0.0122859	0.773772	-0.0205489	0.0276119	1.00354	0.979661	1.028
prot-b-40	ebi-a-GCST90001666	CD28+ CD45RA+ CD8dim T cell Absolute Count || id:ebi-a-GCST90001666	|| id:prot-b-40	Inverse variance weighted	39	0.0125891	0.0114966	0.273503	-0.0099442	0.0351224	1.01267	0.990105	1.03575
prot-b-40	ebi-a-GCST90001681	CD25++ CD8+ T cell Absolute Count || id:ebi-a-GCST90001681	|| id:prot-b-40	Inverse variance weighted	39	0.0192866	0.0135854	0.155708	-0.00734084	0.0459141	1.01947	0.992686	1.04698
prot-b-40	ebi-a-GCST90001689	CD28+ CD45RA+ CD8+ T cell %CD8+ T cell || id:ebi-a-GCST90001689	|| id:prot-b-40	Inverse variance weighted	39	0.00979814	0.0113756	0.389059	-0.0124981	0.0320944	1.00985	0.98758	1.03261
prot-b-40	ebi-a-GCST90001690	CD28+ CD45RA+ CD8+ T cell Absolute Count || id:ebi-a-GCST90001690	|| id:prot-b-40	Inverse variance weighted	39	-0.00207697	0.00973853	0.831113	-0.0211645	0.0170105	0.997925	0.979058	1.01716
prot-b-40	ebi-a-GCST90001696	CD45RA- CD28- CD8+ T cell %CD8+ T cell || id:ebi-a-GCST90001696	|| id:prot-b-40	Inverse variance weighted	39	-0.166657	0.144661	0.249298	-0.450192	0.116878	0.84649	0.637506	1.12398
prot-b-40	ebi-a-GCST90001723	CD19 on CD24+ CD27+ B cell || id:ebi-a-GCST90001723	|| id:prot-b-40	Inverse variance weighted	39	0.0152159	0.0148438	0.30533	-0.0138779	0.0443096	1.01533	0.986218	1.04531
prot-b-40	ebi-a-GCST90001732	CD19 on IgD- CD27- B cell || id:ebi-a-GCST90001732	|| id:prot-b-40	Inverse variance weighted	39	0.00674499	0.0140302	0.630696	-0.0207543	0.0342442	1.00677	0.97946	1.03484
prot-b-40	ebi-a-GCST90001749	CD20 on IgD+ CD38- naive B cell || id:ebi-a-GCST90001749	|| id:prot-b-40	Inverse variance weighted	39	-0.0127848	0.0206608	0.536052	-0.05328	0.0277104	0.987297	0.948115	1.0281
prot-b-40	ebi-a-GCST90001796	CD27 on CD20- B cell || id:ebi-a-GCST90001796	|| id:prot-b-40	Inverse variance weighted	39	0.0244682	0.0117939	0.0380201	0.00135203	0.0475843	1.02477	1.00135	1.04873
prot-b-40	ebi-a-GCST90001820	IgD on IgD+ CD24+ B cell || id:ebi-a-GCST90001820	|| id:prot-b-40	Inverse variance weighted	39	-0.0113251	0.0120248	0.346289	-0.0348938	0.0122436	0.988739	0.965708	1.01232
prot-b-40	ebi-a-GCST90001831	CD62L on CD62L+ myeloid Dendritic Cell || id:ebi-a-GCST90001831	|| id:prot-b-40	Inverse variance weighted	39	0.0137145	0.0124718	0.271487	-0.0107302	0.0381592	1.01381	0.989327	1.0389
prot-b-40	ebi-a-GCST90001839	CD3 on Effector Memory CD8+ T cell || id:ebi-a-GCST90001839	|| id:prot-b-40	Inverse variance weighted	39	-0.00147529	0.0131477	0.910657	-0.0272448	0.0242942	0.998526	0.973123	1.02459
prot-b-40	ebi-a-GCST90001871	HVEM on T cell || id:ebi-a-GCST90001871	|| id:prot-b-40	Inverse variance weighted	38	-0.00244159	0.019722	0.901473	-0.0410967	0.0362135	0.997561	0.959736	1.03688
prot-b-40	ebi-a-GCST90001907	CCR7 on naive CD4+ T cell || id:ebi-a-GCST90001907	|| id:prot-b-40	Inverse variance weighted	39	-0.00757048	0.0131983	0.566243	-0.0334392	0.0182983	0.992458	0.967114	1.01847
prot-b-40	ebi-a-GCST90001995	CX3CR1 on monocyte || id:ebi-a-GCST90001995	|| id:prot-b-40	Inverse variance weighted	39	-0.0028607	0.0120829	0.812846	-0.0265431	0.0208217	0.997143	0.973806	1.02104
prot-b-40	ebi-a-GCST90002001	CD64 on CD14- CD16- || id:ebi-a-GCST90002001	|| id:prot-b-40	Inverse variance weighted	39	0.0174361	0.0141158	0.216748	-0.0102308	0.045103	1.01759	0.989821	1.04614
prot-b-40	ebi-a-GCST90002012	CX3CR1 on CD14- CD16+ monocyte || id:ebi-a-GCST90002012	|| id:prot-b-40	Inverse variance weighted	39	-0.0026976	0.0118707	0.820231	-0.0259642	0.020569	0.997306	0.97437	1.02078
prot-b-40	ebi-a-GCST90002013	CCR2 on myeloid Dendritic Cell || id:ebi-a-GCST90002013	|| id:prot-b-40	Inverse variance weighted	39	0.012733	0.0133026	0.338474	-0.01334	0.0388061	1.01281	0.986749	1.03957
prot-b-40	ebi-a-GCST90002050	CD45 on CD33dim HLA DR- || id:ebi-a-GCST90002050	|| id:prot-b-40	Inverse variance weighted	39	0.019064	0.0176938	0.281283	-0.0156158	0.0537438	1.01925	0.984506	1.05521
prot-b-40	ebi-a-GCST90002069	CD4 on CD39+ secreting CD4 regulatory T cell || id:ebi-a-GCST90002069	|| id:prot-b-40	Inverse variance weighted	39	0.0129671	0.0129757	0.317633	-0.0124653	0.0383995	1.01305	0.987612	1.03915
prot-b-40	ebi-a-GCST90002105	HLA DR on plasmacytoid Dendritic Cell || id:ebi-a-GCST90002105	|| id:prot-b-40	Inverse variance weighted	39	0.0205498	0.0129267	0.111899	-0.00478655	0.0458861	1.02076	0.995225	1.04696
prot-b-40	ebi-a-GCST90002112	HLA DR on CD33- HLA DR+ || id:ebi-a-GCST90002112	|| id:prot-b-40	Inverse variance weighted	39	0.0103618	0.02102	0.622049	-0.0308375	0.0515611	1.01042	0.969633	1.05291

## Sheet: Table S6
Table S6. Results of a Mendelian randomization analysis of immunophenotypes with Thrombomodulin as exposure and positive causality with Parkinson's disease as outcome.
id.exposure	id.outcome	outcome	exposure	method	nsnp	b	se	pval	lo_ci	up_ci	or	or_lci95	or_uci95
prot-b-46	ebi-a-GCST90001399	IgD- CD27- B cell %B cell || id:ebi-a-GCST90001399	|| id:prot-b-46	Inverse variance weighted	7	0.0645115	0.0607863	0.288561	-0.0546296	0.183653	1.06664	0.946836	1.2016
prot-b-46	ebi-a-GCST90001410	IgD- CD38+ B cell %B cell || id:ebi-a-GCST90001410	|| id:prot-b-46	Inverse variance weighted	7	-0.085874	0.0581501	0.139739	-0.199848	0.0281003	0.91771	0.818855	1.0285
prot-b-46	ebi-a-GCST90001414	IgD- CD24- B cell Absolute Count || id:ebi-a-GCST90001414	|| id:prot-b-46	Inverse variance weighted	7	0.0133206	0.0771359	0.862895	-0.137866	0.164507	1.01341	0.871216	1.17881
prot-b-46	ebi-a-GCST90001420	IgD- CD38+ B cell Absolute Count || id:ebi-a-GCST90001420	|| id:prot-b-46	Inverse variance weighted	7	-0.0789495	0.0570607	0.166479	-0.190788	0.0328895	0.924087	0.826307	1.03344
prot-b-46	ebi-a-GCST90001524	Granulocytic Myeloid-Derived Suppressor Cells Absolute Count || id:ebi-a-GCST90001524	|| id:prot-b-46	Inverse variance weighted	7	0.00645076	0.0760673	0.932418	-0.142641	0.155543	1.00647	0.867065	1.16829
prot-b-46	ebi-a-GCST90001546	Terminally Differentiated CD4+ T cell %CD4+ T cell || id:ebi-a-GCST90001546	|| id:prot-b-46	Inverse variance weighted	7	0.0739189	0.060239	0.219787	-0.0441495	0.191987	1.07672	0.956811	1.21166
prot-b-46	ebi-a-GCST90001598	CD4-CD8- T cell Absolute Count || id:ebi-a-GCST90001598	|| id:prot-b-46	Inverse variance weighted	7	-0.00475648	0.0567483	0.933202	-0.115983	0.10647	0.995255	0.89049	1.11234
prot-b-46	ebi-a-GCST90001603	T cell Absolute Count || id:ebi-a-GCST90001603	|| id:prot-b-46	Inverse variance weighted	7	-0.0210774	0.0590419	0.721099	-0.136799	0.0946447	0.979143	0.872145	1.09927
prot-b-46	ebi-a-GCST90001606	CD4+ T cell %leukocyte || id:ebi-a-GCST90001606	|| id:prot-b-46	Inverse variance weighted	7	-0.0547299	0.0590795	0.35425	-0.170526	0.0610659	0.946741	0.843222	1.06297
prot-b-46	ebi-a-GCST90001666	CD28+ CD45RA+ CD8dim T cell Absolute Count || id:ebi-a-GCST90001666	|| id:prot-b-46	Inverse variance weighted	7	-0.0482178	0.053981	0.37173	-0.154021	0.0575849	0.952926	0.857254	1.05928
prot-b-46	ebi-a-GCST90001681	CD25++ CD8+ T cell Absolute Count || id:ebi-a-GCST90001681	|| id:prot-b-46	Inverse variance weighted	7	-0.0483268	0.0639529	0.449851	-0.173674	0.0770208	0.952822	0.840571	1.08006
prot-b-46	ebi-a-GCST90001689	CD28+ CD45RA+ CD8+ T cell %CD8+ T cell || id:ebi-a-GCST90001689	|| id:prot-b-46	Inverse variance weighted	7	-0.00464455	0.0461151	0.919776	-0.0950301	0.085741	0.995366	0.909346	1.08952
prot-b-46	ebi-a-GCST90001690	CD28+ CD45RA+ CD8+ T cell Absolute Count || id:ebi-a-GCST90001690	|| id:prot-b-46	Inverse variance weighted	7	-0.0132302	0.0428284	0.757389	-0.0971739	0.0707136	0.986857	0.907398	1.07327
prot-b-46	ebi-a-GCST90001696	CD45RA- CD28- CD8+ T cell %CD8+ T cell || id:ebi-a-GCST90001696	|| id:prot-b-46	Inverse variance weighted	7	-0.194726	0.85837	0.820536	-1.87713	1.48768	0.82306	0.153029	4.42681
prot-b-46	ebi-a-GCST90001723	CD19 on CD24+ CD27+ B cell || id:ebi-a-GCST90001723	|| id:prot-b-46	Inverse variance weighted	7	0.0676865	0.0595318	0.255546	-0.0489958	0.184369	1.07003	0.952185	1.20246
prot-b-46	ebi-a-GCST90001732	CD19 on IgD- CD27- B cell || id:ebi-a-GCST90001732	|| id:prot-b-46	Inverse variance weighted	7	0.0919817	0.0595444	0.122405	-0.0247254	0.208689	1.09634	0.975578	1.23206
prot-b-46	ebi-a-GCST90001749	CD20 on IgD+ CD38- naive B cell || id:ebi-a-GCST90001749	|| id:prot-b-46	Inverse variance weighted	7	0.0185783	0.0826734	0.822198	-0.143462	0.180618	1.01875	0.866354	1.19796
prot-b-46	ebi-a-GCST90001796	CD27 on CD20- B cell || id:ebi-a-GCST90001796	|| id:prot-b-46	Inverse variance weighted	7	0.0247353	0.0808969	0.759785	-0.133823	0.183293	1.02504	0.874745	1.20117
prot-b-46	ebi-a-GCST90001820	IgD on IgD+ CD24+ B cell || id:ebi-a-GCST90001820	|| id:prot-b-46	Inverse variance weighted	7	0.116455	0.0785052	0.137966	-0.037415	0.270325	1.12351	0.963276	1.31039
prot-b-46	ebi-a-GCST90001831	CD62L on CD62L+ myeloid Dendritic Cell || id:ebi-a-GCST90001831	|| id:prot-b-46	Inverse variance weighted	7	-0.0108041	0.0674387	0.872718	-0.142984	0.121376	0.989254	0.866768	1.12905
prot-b-46	ebi-a-GCST90001839	CD3 on Effector Memory CD8+ T cell || id:ebi-a-GCST90001839	|| id:prot-b-46	Inverse variance weighted	7	-0.0687938	0.0882139	0.435478	-0.241693	0.104105	0.933519	0.785297	1.10972
prot-b-46	ebi-a-GCST90001871	HVEM on T cell || id:ebi-a-GCST90001871	|| id:prot-b-46	Inverse variance weighted	7	-0.149924	0.101793	0.140796	-0.349439	0.0495904	0.860773	0.705083	1.05084
prot-b-46	ebi-a-GCST90001907	CCR7 on naive CD4+ T cell || id:ebi-a-GCST90001907	|| id:prot-b-46	Inverse variance weighted	7	0.0219223	0.0802821	0.784803	-0.135431	0.179275	1.02216	0.87334	1.19635
prot-b-46	ebi-a-GCST90001995	CX3CR1 on monocyte || id:ebi-a-GCST90001995	|| id:prot-b-46	Inverse variance weighted	7	-0.0354202	0.0606024	0.558905	-0.154201	0.0833606	0.9652	0.8571	1.08693
prot-b-46	ebi-a-GCST90002001	CD64 on CD14- CD16- || id:ebi-a-GCST90002001	|| id:prot-b-46	Inverse variance weighted	7	-0.0382831	0.058536	0.513107	-0.153014	0.0764476	0.96244	0.858118	1.07945
prot-b-46	ebi-a-GCST90002012	CX3CR1 on CD14- CD16+ monocyte || id:ebi-a-GCST90002012	|| id:prot-b-46	Inverse variance weighted	7	-0.0805903	0.0689357	0.242377	-0.215704	0.0545236	0.922572	0.805974	1.05604
prot-b-46	ebi-a-GCST90002013	CCR2 on myeloid Dendritic Cell || id:ebi-a-GCST90002013	|| id:prot-b-46	Inverse variance weighted	7	0.0255947	0.0747884	0.732179	-0.120991	0.17218	1.02593	0.886042	1.18789
prot-b-46	ebi-a-GCST90002050	CD45 on CD33dim HLA DR- || id:ebi-a-GCST90002050	|| id:prot-b-46	Inverse variance weighted	7	-0.0556669	0.0895795	0.53432	-0.231243	0.119909	0.945854	0.793547	1.12739
prot-b-46	ebi-a-GCST90002069	CD4 on CD39+ secreting CD4 regulatory T cell || id:ebi-a-GCST90002069	|| id:prot-b-46	Inverse variance weighted	7	0.0290397	0.0662793	0.661285	-0.100868	0.158947	1.02947	0.904052	1.17228
prot-b-46	ebi-a-GCST90002105	HLA DR on plasmacytoid Dendritic Cell || id:ebi-a-GCST90002105	|| id:prot-b-46	Inverse variance weighted	7	0.0514559	0.0762879	0.499995	-0.0980683	0.20098	1.0528	0.906587	1.2226
prot-b-46	ebi-a-GCST90002112	HLA DR on CD33- HLA DR+ || id:ebi-a-GCST90002112	|| id:prot-b-46	Inverse variance weighted	7	0.237827	0.0872576	0.00641901	0.066802	0.408852	1.26849	1.06908	1.50509
